# Supplementary material for: The circadian clock participates in seasonal growth in Norway spruce (Picea abies)
Source: Tree Physiol. 2024 Nov 3;44(11):tpae139. doi: 10.1093/treephys/tpae139 (PMC11586665; doi:10.1093/treephys/tpae139)
Supplement: Supplementary_file_tpae139 [file supplementary_file_tpae139.xlsx]

## Sheet: LD-JTK
"x"	"JTK_pvalue"	"JTK_BH.Q"	"JTK_period"	"JTK_adjphase"	"JTK_amplitude"	"LS_pvalue"	"LS_BH.Q"	"LS_period"	"LS_adjphase"	"LS_amplitude"	"meta2d_pvalue"	"meta2d_BH.Q"	"meta2d_period"	"meta2d_phase"	"meta2d_Base"	"meta2d_AMP"	"meta2d_rAMP"	"1"	"1"	"1"	"1"	"5"	"5"	"5"	"5"	"9"	"9"	"9"	"9"	"13"	"13"	"13"	"13"	"17"	"17"	"17"	"17"	"21"	"21"	"21"	"21"	"25"	"25"	"25"	"25"	"29"	"29"	"29"	"33"
"MA_10002583g0010"	0.0481216	1	20	17	2.82842712474619	0.978159215477698	1	20	16.8908257273193	23.7685247146785	0.190923185467317	1	20	16.9454128636596	18.1404819921847	5.05098771747398	0.27843734910958	31	16	19	25	14	19	17	24	12	12	20	18	32	21	22	18	30	34	20	40	10	10	22	15	43	13	17	11	15	20	14	10
"MA_10004639g0010"	0.03114	1	24	23	0.707106781186548	0.447380018488468	1	24.8496605237633	24.5739684622444	1.67054713761094	0.073468808043797	1	24.4248302618817	23.7804902189908	0.895316086067095	0.667809623128706	0.667809623128706	1	1	0	0	0	2	0	0	3	1	0	0	0	0	0	0	0	1	0	0	5	2	2	2	1	1	0	2	1	1	2	0
"MA_10016710g0010"	0.026194	1	20	7	2.12132034355964	0.655074657699563	1	20	6.404263952946	9.44394547605782	0.0869143613003092	1	20	6.702131976473	5.37220487709616	3.01275956277806	0.560805038471754	5	1	3	1	3	1	9	8	8	8	1	0	3	2	6	4	3	2	3	2	8	3	6	8	5	3	13	17	16	18	3	2
"MA_10019752g0010"	0.00697298	1	24	19	3.53553390593274	0.2978203644078	1	22.1818181818182	21.0413929558167	22.1531410310221	0.0149043990393359	1	23.0909090909091	20.09202407822	19.140249308019	3.78148123406535	0.197566979050845	14	30	13	19	25	10	10	18	18	9	15	17	11	20	17	12	27	19	21	21	22	28	23	33	13	14	28	14	12	10	26	19
"MA_10022863g0010"	0.0481216	1	24	21	4.94974746830583	0.830059353229743	1	24.9951219512195	20.0048192281985	66.2230185175314	0.168573909168475	1	24.4975609756098	20.5209813425214	42.5075183526501	4.22020786524733	0.0992814454665577	29	41	32	37	42	38	32	27	59	37	32	25	28	39	35	36	45	40	33	33	42	46	39	54	36	46	36	40	27	53	58	25
"MA_10023352g0010"	0.0165271	1	20	15	7.77817459305202	0.065579247742228	1	20	15.9465858980922	47.7249591885931	0.00848345624175473	1	20	15.4732929490461	42.1225485153	8.06389204847799	0.191438845290877	35	44	33	42	32	38	47	47	47	43	29	36	64	51	52	44	60	43	45	54	25	27	45	56	41	41	33	37	40	45	29	53
"MA_10025310g0010"	0.0481216	1	28	27	21.920310216783	0.721565293876175	1	28	24.8308609804257	98.9583866469393	0.151404001370653	1	28	25.9154304902128	77.7150450254512	18.2608702167361	0.234972137129378	27	136	48	79	95	54	95	162	70	44	70	57	80	71	38	23	72	68	59	80	92	139	114	148	47	55	96	101	75	117	110	71
"MA_10029693g0010"	0.0322051	1	20	5	3.53553390593274	0.61969304236401	1	20	5.095981301154	34.4159971207481	0.0980731801512098	1	20	5.047990650577	32.264814035204	4.62229695607298	0.143261230361645	29	36	21	53	40	30	27	49	34	36	23	33	32	29	35	14	27	26	29	23	31	35	26	40	38	26	42	48	19	33	44	25
"MA_10033528g0010"	0.0197661	1	20	15	49.8510280736516	0.87642837853581	1	20	9.2578239116041	545.752344410148	0.0875824271574888	1	20	12.128911955802	445.501671929803	54.9933086395268	0.123441306968186	444	471	279	478	384	371	252	234	187	245	383	533	457	487	513	564	369	566	322	581	286	438	585	476	545	734	351	388	620	586	556	394
"MA_10034665g0010"	0.00181626	1	24	19	1.4142135623731	0.0103251143122302	1	24.6583253128008	17.3131252479947	3.82238146113812	0.000222864365452824	0.875807430815053	24.3291626564004	18.1713001873	2.43739364188661	1.5703448532356	0.644272154587269	2	1	3	2	2	2	0	0	1	3	1	0	1	1	4	5	5	4	5	3	4	6	2	5	2	1	1	1	2	0	3	0
"MA_10064214g0010"	0.036881	1	28	25	9.89949493661167	0.137187249871515	1	28	23.4890797329425	58.4286393370068	0.0318070566251107	1	28	24.2445398664712	45.8472950156733	11.2795382763241	0.246024073447912	30	59	35	55	41	18	61	32	51	63	37	24	45	37	40	41	45	37	41	52	54	58	71	85	53	58	81	42	44	48	45	46
"MA_10066818g0010"	0.036881	1	28	3	4.24264068711929	0.534169158857186	1	28	25.8129289802472	35.2992494614961	0.0970673940271707	1	28	0.4064644901236	28.6026213378364	6.24227820707171	0.218241472812642	32	35	18	35	32	32	33	30	32	25	19	23	20	23	24	17	21	28	20	13	29	51	37	19	29	31	20	59	28	46	37	14
"MA_10069323g0010"	0.00551254	1	20	15	56.5685424949238	0.0170420061783179	1	20	11.2510901349248	99.9765705220238	0.000965075877308652	1	20	13.1255450674624	91.675163115398	44.3652918223354	0.483940145996683	113	87	41	103	84	169	41	21	17	33	54	80	93	138	217	202	70	108	87	171	13	13	11	18	137	84	30	41	29	34	90	120
"MA_10069781g0010"	0.0118715	1	20	17	2.82842712474619	0.760397736742877	1	20	17.2618101309142	10.4409087318783	0.0515222212377739	1	20	17.1309050654571	9.00720258526198	2.57685959328855	0.286088779384726	4	21	17	8	8	1	6	6	3	10	6	5	9	13	4	13	14	9	12	9	7	8	19	8	7	4	3	14	5	16	8	10
"MA_10094283g0010"	0.0450538	1	24	19	0.707106781186548	0.445923812108559	1	24.0112464854733	20.9645757502072	1.08937011342663	0.098594548230835	1	24.0056232427367	19.9820588736654	2.09508365823698	1.41952534126117	0.677550672346759	1	3	2	1	0	3	0	0	0	0	1	1	0	3	0	2	0	0	2	0	1	1	1	1	0	1	0	6	0	0	0	0
"MA_10096503g0010"	0.0333381	1	28	19	4.94974746830583	0.422567638614925	1	25.3412462908012	18.0449694408142	61.2201708221508	0.0741355245944513	1	26.6706231454006	18.5447568185969	58.6692594045664	5.99021724362787	0.102101463431148	46	58	52	65	63	49	37	43	57	66	40	50	43	52	58	72	64	79	66	40	55	63	59	73	60	46	46	75	45	60	54	39
"MA_101084g0010"	0.0300749	1	24	21	5.65685424949238	0.51979145964356	1	25.3914767096135	24.8420355973579	42.4316004069898	0.0806395107351747	1	24.6957383548067	22.8850616234162	36.5884595468726	5.35866780251799	0.146457868652631	27	27	18	38	28	37	27	29	46	26	26	25	26	33	29	22	35	35	32	26	37	63	44	57	28	31	49	53	31	39	33	27
"MA_10117499g0010"	0.0190842	1	20	15	1.06066017177982	0.580814358672941	1	20	9.3260297875026	9.03982346819069	0.0609885948476996	1	20	12.1630148937513	6.07369257385418	2.98205062632343	0.490978196552203	3	3	4	8	4	2	1	3	3	0	13	16	2	11	4	6	7	15	4	4	0	5	12	2	5	15	0	3	13	6	13	10
"MA_10125264g0010"	0.00947695	1	20	17	4.94974746830583	0.454262642398197	1	20	12.3827193448712	28.1152343362425	0.0277586786631333	1	20	14.6913596724356	23.3556680621279	5.8047448945864	0.248536881032276	16	34	20	46	31	17	13	12	9	13	19	20	39	14	22	25	34	31	21	31	8	11	21	28	21	35	21	23	14	26	30	25
"MA_10130413g0010"	0.0450538	1	28	15	2.82842712474619	0.495930354174885	1	27.8781284004353	14.4969440492325	20.7030813480885	0.107276246032897	1	27.9390642002177	14.7479935900874	19.6086686676521	2.81288779954178	0.143451238185392	11	22	17	17	11	17	15	15	26	25	15	16	19	21	28	29	11	26	10	25	15	23	22	15	17	22	15	17	7	25	23	21
"MA_10139553g0010"	0.0114446	1	20	7	15.9099025766973	0.554653437179496	1	20	5.7100580635116	107.385410525721	0.0384653932817649	1	20	6.3550290317558	98.764901488888	26.5457618271731	0.268777282485922	85	64	67	81	101	136	114	98	109	108	79	85	34	67	77	113	42	46	70	39	111	125	103	120	66	42	117	164	111	143	92	67
"MA_10142298g0010"	0.0177636	1	28	27	2.82842712474619	0.41602771636971	1	25.2912142152024	24.4515077803875	5.73694088486975	0.0436581764542447	1	26.6456071076012	25.7274555347679	3.67342611137578	2.13867170198303	0.582200822104478	0	15	0	2	5	0	8	10	4	0	3	3	2	0	0	0	6	2	1	3	5	9	11	4	4	4	6	7	0	3	9	3
"MA_10142969g0010"	0.00947695	1	20	7	7.77817459305202	0.267564089173009	1	20	5.4978885015014	83.7457902076408	0.0176922521947516	1	20	6.2489442507507	79.5384539461432	16.6994184647791	0.209954023950309	83	64	50	84	81	109	72	74	68	54	89	100	52	94	100	57	46	56	62	30	91	116	49	81	120	90	62	80	81	64	91	67
"MA_101446g0010"	0.0102207	1	24	21	7.07106781186548	0.276062971806353	1	24.9464459591042	21.0382898574704	54.7843254728064	0.0193853740736014	1	24.4732229795521	21.0266364836411	49.4587794571341	7.23636948090105	0.146311121308054	33	66	37	32	55	41	39	48	60	37	32	35	29	56	37	42	53	59	58	43	46	84	64	63	28	42	58	51	41	31	59	47
"MA_10147605g0010"	0.00509236	1	28	19	9.19238815542512	0.150164383735761	1	25.5944055944056	20.9257835777734	102.809731076221	0.00625214822576103	1	26.7972027972028	20.0464986206004	102.154434826534	8.57938376444487	0.0839844474595093	82	96	49	111	84	82	82	84	99	108	73	107	76	100	90	123	67	104	88	123	103	123	81	125	97	87	108	119	83	88	106	60
"MA_10148529g0010"	0.0356761	1	28	25	4.94974746830583	0.663347334546534	1	25.6970912738215	24.5987093840735	40.2841946070638	0.112263537924686	1	26.8485456369107	24.8364311912024	35.4532299137755	4.83593499374927	0.136403227731594	38	41	26	40	47	33	36	33	25	38	31	26	19	24	30	31	36	36	25	49	41	42	38	46	42	40	37	34	33	40	44	26
"MA_10150402g0010"	0.0142872	1	20	11	0.707106781186548	0.0469050871254082	1	20.9142857142857	8.0738954721789	2.39356246493921	0.00556754096772738	1	20.4571428571428	9.57442272702582	1.39575384341857	0.989382407714288	0.708851644850952	0	1	0	0	0	1	2	3	2	0	3	2	1	4	2	1	1	1	1	0	1	1	1	1	2	2	2	3	2	1	1	2
"MA_10153966g0010"	0.0465877	1	24	19	24.7487373415292	0.383981027438327	1	23.3972602739726	16.9970854817691	111.145647889645	0.0898657643093177	1	23.6986301369863	17.9887165106427	96.0593313743281	27.1763122190753	0.282911736218249	52	111	81	117	133	91	80	63	72	63	50	41	121	92	75	112	239	113	147	106	30	71	104	77	65	82	75	140	72	63	59	47
"MA_10158990g0010"	0.0118715	1	24	21	4.94974746830583	0.170131226566312	1	21.620253164557	21.0360400197148	57.0736432510557	0.0145516301225204	1	22.8101265822785	21.0763109756268	55.2292541369035	5.42223149657814	0.098176801068821	65	61	35	64	51	57	49	55	38	51	27	50	44	51	59	63	54	61	43	54	63	61	58	65	45	52	48	68	44	43	60	43
"MA_10178643g0010"	0.00326714	1	20	7	123.036579926459	0.463809667331149	1	20	5.0421485114159	984.775162386277	0.0113530436082303	1	20	6.02107425570795	899.3534850155	315.054695313504	0.350312419491069	1125	581	459	529	741	996	1215	891	1470	822	697	808	227	797	572	804	417	289	457	176	1295	2425	1008	1039	938	340	595	1075	631	633	1177	613
"MA_101924g0010"	0.00913013	1	24	21	4.94974746830583	0.249125462588295	1	25.1422963689892	20.4474943688631	42.4445244527333	0.0161173800584875	1	24.5711481844946	20.7413754573283	38.4044460690069	7.17364338806973	0.186792002550429	27	43	38	32	36	37	29	51	39	57	21	32	33	37	24	26	36	48	36	59	40	49	42	61	25	31	38	39	24	34	38	16
"MA_10201728g0010"	0.0236019	1	28	15	0.707106781186548	0.364091448176439	1	26.2231320368475	15.5665938453762	3.47400890226524	0.0494693902288633	1	27.1115660184238	15.3090199332395	2.98982767848003	1.03844698911083	0.347326702667611	2	3	0	2	0	2	3	3	7	3	2	1	1	3	4	5	2	4	0	9	2	4	0	6	3	1	2	2	1	3	3	2
"MA_10202872g0010"	0.0197661	1	20	7	3.53553390593274	0.629093721959401	1	20	4.999941179418	56.4458531207128	0.0669890444518535	1	20	5.999970589709	32.9731788732932	8.93150822285151	0.270871918572753	39	27	18	28	35	47	27	31	40	27	20	28	14	26	30	35	13	13	25	11	35	54	16	35	36	22	22	53	32	25	55	27
"MA_10204389g0010"	0.0465877	1	20	17	4.24264068711929	0.222534568799743	1	20	17.2583968260303	16.8733597294698	0.0577368314692869	1	20	17.1291984130151	13.3360301731417	3.46819837273704	0.260062276982686	7	18	5	17	9	9	13	3	14	8	3	8	8	17	15	14	15	27	17	26	12	15	16	13	9	16	14	9	8	11	13	15
"MA_10205229g0010"	0.00596456	1	20	13	32.8804653251745	0.558892270730489	1	20	8.9555385791566	357.010715239325	0.0223471595145275	1	20	10.9777692895783	295.056692628862	55.1751691873428	0.186998534741745	295	479	172	188	228	230	211	308	248	250	267	292	435	396	466	299	317	314	237	410	109	131	350	222	426	492	301	328	406	337	351	310
"MA_10206478g0010"	0.0481216	1	20	17	8.48528137423857	0.645414207642007	1	20	12.6477986503785	62.2569008078103	0.138889388458003	1	20	14.8238993251892	54.1143621805099	9.62255591823623	0.177818891889332	41	63	38	62	58	39	51	41	32	27	60	62	38	38	61	58	43	58	70	76	28	52	64	94	48	59	47	45	21	50	75	72
"MA_10211028g0010"	0.0290742	1	24	7	5.65685424949238	0.845694836472477	1	21.9914163090129	6.5058493871151	66.5395693998208	0.115698473740985	1	22.9957081545065	6.75501823312574	58.6359005326749	8.05989885332723	0.137456724977488	61	58	55	48	74	67	36	70	74	81	47	71	58	69	90	64	44	42	44	51	60	47	55	56	114	84	39	68	78	67	63	46
"MA_10211068g0010"	0.0227741	1	28	19	4.24264068711929	0.265789398146291	1	27.6375404530744	18.1706076150842	20.948816323502	0.0369675224325703	1	27.8187702265372	18.5833908970753	18.3957633749548	3.2846639657847	0.178555458603944	10	26	7	16	20	7	11	9	23	17	14	13	20	16	16	26	22	22	17	22	15	24	20	26	12	22	20	21	14	20	23	7
"MA_10211390g0010"	0.000786244	1	24	19	3.53553390593274	0.0224086732693816	1	23.5261707988981	17.6137828834858	21.1074792026713	0.000210482562112535	0.875805559623075	23.7630853994491	18.3018004112641	18.5322533093273	3.81059925617544	0.205619855965252	14	16	15	15	22	17	6	16	15	14	15	21	16	14	17	22	27	28	15	19	13	19	23	33	18	15	19	19	12	12	10	16
"MA_10213388g0010"	0.03114	1	28	7	3.53553390593274	0.149344439233573	1	26.7711598746082	7.9870613852272	13.7092658453135	0.0296277670583563	1	27.3855799373041	7.50838298755791	9.19640876779629	4.62547910110171	0.502965800878607	8	7	4	16	13	13	9	7	5	3	24	21	5	15	10	9	1	3	8	1	11	8	5	5	10	6	1	4	13	9	19	14
"MA_10214098g0010"	0.0142872	1	24	21	5.65685424949238	0.162761494284393	1	23.2697547683924	21.0585897637534	27.84173839562	0.0164262995986248	1	23.6348773841962	21.0347674979042	24.1090022042002	5.29045053852933	0.219438801063598	15	30	17	18	21	30	17	30	35	21	15	15	11	12	14	20	28	45	21	24	29	24	24	34	27	19	28	36	13	25	14	16
"MA_102181g0010"	0.0271338	1	24	23	4.94974746830583	0.158638349924023	1	24.8979591836735	21.4771445099892	26.2740738437654	0.0277555727586953	1	24.4489795918367	22.2600619244902	22.4777294988181	5.39312567850077	0.23993195926592	25	21	21	15	32	15	17	21	25	24	10	16	16	12	22	13	31	22	24	25	23	40	20	33	27	10	30	22	25	26	23	10
"MA_10220446g0010"	0.0300749	1	20	7	0.707106781186548	0.334236435861549	1	20.8462164361269	4.0207588707559	1.39125466490072	0.056291650270336	1	20.4231082180634	5.54361941934715	0.968982540714343	0.627762918616894	0.627762918616894	1	1	1	1	2	0	2	4	2	3	1	1	0	2	1	0	0	0	0	0	0	2	2	4	2	0	1	2	1	1	1	1
"MA_10224862g0010"	0.0356761	1	24	7	9.19238815542512	0.542529735787994	1	22.2202948829141	6.0772009408272	80.6812136127819	0.0957081249828087	1	23.1101474414571	6.53051664764968	66.4273776116974	10.6798717419501	0.160775152142533	70	45	41	66	64	67	66	82	79	81	65	76	52	77	78	55	65	73	44	59	53	83	77	60	122	109	38	72	81	87	71	73
"MA_10231938g0010"	0.0227741	1	28	25	0.707106781186548	0.367205826636064	1	26.8272251308901	23.2136257438633	8.04664967397897	0.0483700959377883	1	27.413612565445	24.0987335950214	6.39744162504798	1.83804417713029	0.28730925342621	10	6	2	3	11	4	7	9	4	3	5	6	6	6	3	8	4	11	7	6	5	13	8	8	10	5	6	9	5	10	7	2
"MA_10232509g0010"	0.0300749	1	24	7	39.5979797464467	0.643512619353278	1	22.8138913624221	5.6830252025434	390.884966570726	0.0957011273119794	1	23.406945681211	6.32889153155553	334.283490710382	40.3413012908461	0.120679909154704	339	311	279	328	366	417	350	331	416	243	299	424	411	488	421	235	295	347	334	311	245	296	456	306	521	473	227	378	514	387	389	312
"MA_10234708g0010"	0.0212215	1	28	15	1.06066017177982	0.99093773285655	1	28	1.00006625092048	36.9216401403827	0.10224073401392	1	28	8.00003312544271	35.9339634676132	1.34536514092983	0.0374399317832665	43	35	26	50	32	90	3	21	32	26	32	23	30	38	43	36	34	27	46	43	18	18	20	21	36	14	20	14	13	16	31	18
"MA_10235604g0010"	0.0344712	1	28	23	1.4142135623731	0.135585005598417	1	28	22.4273701379679	3.91268795651849	0.0297522979743567	1	28	22.7136850689839	2.49152013764878	1.52022017951785	0.610157693107172	1	5	0	1	0	1	2	1	1	1	0	0	4	1	3	1	4	6	2	2	2	1	8	3	2	4	4	6	1	5	5	3
"MA_10241352g0010"	0.0436088	1	20	13	18.3847763108502	0.869559280500968	1	20	10.9041478626587	240.266114723655	0.162006177921928	1	20	11.9520739313294	214.107895592464	27.8037829566242	0.129858746589833	200	334	159	270	247	179	122	176	140	175	197	260	244	216	317	272	167	226	205	281	119	154	158	199	261	312	210	199	184	191	326	202
"MA_10255873g0020"	0.0465877	1	24	13	0.707106781186548	0.521303731160214	1	24.1470311027333	10.7470156062391	2.47677410373445	0.114579061136435	1	24.0735155513667	11.8770586393179	1.95247448442582	1.07677443282849	0.551492191789205	1	1	0	0	5	3	3	2	2	3	2	1	2	2	3	3	2	2	3	4	0	1	0	2	4	0	0	5	2	3	0	2
"MA_10258002g0010"	0.0227741	1	20	13	14.4956890143242	0.897848859177342	1	20	16.8656619416674	210.354552408778	0.0999870245322141	1	20	14.9328309708337	186.536830306188	37.6738263057254	0.201964546325176	192	375	131	194	185	126	119	191	140	127	150	221	304	273	303	201	199	242	161	249	65	81	180	199	275	309	183	193	131	157	200	170
"MA_10266950g0010"	0.0064506	1	20	17	29.3449314192417	0.224597600329298	1	20	16.0581916775946	384.673324982243	0.0109195710356321	1	20	16.5290958387973	345.273335837312	47.9135729697605	0.138769977280657	350	410	327	365	392	326	375	388	378	354	249	312	479	414	384	352	376	461	384	462	215	275	416	358	334	323	293	338	334	327	302	304
"MA_10267514g0010"	0.0087833	1	24	7	57.2756492761104	0.529700171918273	1	22.4539877300613	6.0289558376089	690.094925250094	0.029638141747489	1	23.2269938650306	6.50552496613491	618.962684082237	67.8110785619385	0.109556004434233	708	569	451	623	747	758	565	601	721	638	554	784	617	770	887	610	449	552	552	437	554	737	637	586	1014	657	503	697	763	697	720	457
"MA_102682g0010"	0.0142872	1	20	7	9.54594154601839	0.345969743414195	1	20	4.999941179418	110.747857022138	0.0311888495806368	1	20	5.999970589709	83.652860066728	14.5527916413739	0.173966456493722	87	57	57	73	100	113	93	83	92	94	56	84	30	81	81	65	41	46	70	55	103	89	71	112	76	81	98	108	76	90	87	73
"MA_10269244g0010"	0.0002554	1	20	7	10.6066017177982	0.0478334733351404	1	20	5.0458267880064	69.2816103770441	0.000150420492102343	0.818472609950104	20	6.0229133940032	57.4000548768499	17.8043390978942	0.310179827111541	56	51	24	56	49	61	75	58	82	58	55	50	33	39	39	43	29	49	35	18	83	114	86	56	66	56	42	68	71	56	91	32
"MA_10274228g0010"	0.0271338	1	20	9	2.12132034355964	0.717018756148934	1	20	4.6122907132838	10.0264102916475	0.0961025365090501	1	20	6.8061453566419	8.62406628029195	1.71048891575673	0.198339027109011	4	11	4	7	15	11	9	3	5	12	14	14	8	13	10	9	7	8	7	10	8	10	12	7	12	12	9	12	12	11	5	8
"MA_10293670g0010"	0.03114	1	20	3	7.77817459305202	0.297543804845087	1	21.9537275064267	1.0924861665646	112.725792779406	0.0526415946011533	1	20.9768637532134	2.09520196645395	74.5763560279175	12.9549576578369	0.173714007332126	60	104	51	72	85	97	77	57	86	43	55	50	47	72	48	52	88	73	64	54	85	99	77	78	57	71	72	97	46	68	86	60
"MA_10294739g0010"	0.049749	1	28	13	0.707106781186548	0.402507031311626	1	24.8015488867377	11.8030486822503	2.2600463296731	0.098335666664666	1	26.4007744433688	12.4108110005114	1.90537442868624	0.98204715884227	0.5154090157069	0	0	4	2	2	2	2	0	1	1	1	0	5	4	2	8	1	1	2	1	0	0	2	1	1	1	0	2	1	2	1	1
"MA_10295511g0010"	0.00369077	1	20	7	18.3847763108502	0.387342007595967	1	20	4.9910525952021	113.698985630128	0.0107939288047101	1	20	5.99552629760105	93.6411314454624	34.0927504199023	0.36407879629005	106	49	35	51	80	93	144	93	157	101	75	64	26	67	45	98	38	37	41	33	146	278	128	106	97	29	92	123	79	78	135	51
"MA_102966g0010"	0.0421638	1	20	15	6.36396103067893	0.483816833738618	1	20	17.0852948734175	29.0996713162998	0.0997995827257095	1	20	16.0426474367087	20.9833855424054	6.9622627623128	0.331798829518847	11	29	21	16	17	6	8	20	17	24	18	24	37	21	26	16	40	46	27	46	6	11	31	15	44	22	17	26	20	17	18	10
"MA_10297029g0010"	0.0212215	1	28	25	7.77817459305202	0.42465498283509	1	28	24.8679818683819	40.9922872070383	0.0514504873738391	1	28	24.9339909341909	32.7454412038051	7.9630537094147	0.243180528851429	10	44	20	47	41	32	25	35	14	19	28	35	24	16	24	9	57	32	32	20	46	46	48	38	30	35	29	44	45	49	32	27
"MA_10299189g0010"	0.0253118	1	20	17	89.2722311248016	0.998995242152484	1	20	17.7885587832549	786.942240871909	0.118276705611389	1	20	17.3942793916274	605.75784597563	147.170456606266	0.242952621388229	764	996	684	709	517	456	420	780	342	398	670	828	1008	631	952	308	991	1133	749	1472	211	171	654	449	1412	1681	370	331	557	465	562	670
"MA_103018g0010"	0.00984881	1	24	21	7.07106781186548	0.22499461613291	1	24.7058823529412	24.1964119767428	63.1585213613009	0.0157598783313797	1	24.3529411764706	22.5797862389577	57.823460304831	5.82034572239548	0.100657167380023	59	72	38	51	54	47	39	47	72	51	48	45	51	52	59	41	44	70	46	57	66	75	65	72	60	68	59	57	57	57	61	57
"MA_10303971g0010"	0.0280735	1	24	9	4.94974746830583	0.249890691877876	1	23.4830430797434	8.6130259534601	33.8495130155962	0.0418088926140019	1	23.7415215398717	8.80545016473147	30.1788335594472	5.03465969124587	0.166827511120615	31	33	18	20	33	28	24	47	44	36	36	37	26	25	32	24	33	39	16	34	22	31	22	31	35	27	26	31	39	38	37	25
"MA_10311934g0010"	0.0408031	1	20	5	1.4142135623731	0.97064774266433	1	24.6583253128008	24.0821392979568	19.7907622348454	0.167483128707493	1	22.3291626564004	2.53026485694504	18.5724138095386	2.69717138120586	0.145224600790481	14	22	11	17	17	19	6	22	33	20	15	13	12	12	17	16	16	13	21	15	15	17	21	33	22	20	19	23	12	21	16	12
"MA_10313144g0010"	0.0190842	1	20	5	0.707106781186548	0.527236342545463	1	20	4.7802528363991	3.43833684967398	0.0563364289069171	1	20	4.89012641819955	2.3590211192647	1.09690017648551	0.464981075212845	1	1	0	3	5	5	0	2	3	2	1	3	0	1	1	1	3	0	1	3	1	3	8	4	3	2	3	4	2	4	5	1
"MA_10316458g0010"	0.0227741	1	20	15	167.407530445915	0.270967967479687	1	20	14.1443267091677	757.91031334072	0.037568708738184	1	20	14.5721633545839	647.587332805646	130.058593256729	0.200835604200681	617	787	549	826	641	625	250	387	262	235	498	592	896	896	957	851	614	786	596	782	244	310	357	299	668	566	644	875	779	735	639	674
"MA_103175g0010"	0.0322051	1	20	7	15.9099025766973	0.804091635565466	1	20	5.3059026652243	268.271030969594	0.120510692624904	1	20	6.15295133261215	243.259236034756	29.7270615789397	0.122203218523191	217	233	126	213	253	261	284	211	249	240	213	226	171	217	224	299	183	232	221	177	244	330	255	246	233	199	258	368	235	270	317	161
"MA_10317671g0010"	0.00313299	1	28	19	9.19238815542512	0.156064084577498	1	25.6970912738215	20.9114306338344	174.755845332122	0.00421631827906865	1	26.8485456369107	20.0335507631571	162.525679301487	20.625878321514	0.126908427087715	132	191	106	136	171	135	111	151	208	190	141	131	146	133	128	139	193	202	147	152	140	199	178	190	167	130	180	211	129	182	143	99
"MA_10324377g0010"	0.0290742	1	20	1	1.4142135623731	0.999999999297702	1	20	1.00005947623014	11.108184551498	0.131936029348152	1	20	1.00002973811507	8.52113840729133	1.05082628874638	0.12331994136455	12	17	7	10	7	10	9	8	20	7	6	6	7	6	7	9	9	10	3	8	9	6	10	10	10	7	6	8	5	16	5	5
"MA_10324896g0010"	0.0165271	1	20	7	61.5182899632296	0.758552581904708	1	20	4.999941179418	707.394635210691	0.0674360661848267	1	20	5.999970589709	471.260008006015	100.660314998852	0.213598254230747	461	351	276	498	504	651	263	429	623	463	462	387	252	442	411	450	324	387	385	228	413	387	473	454	434	262	565	802	477	686	540	297
"MA_10325280g0010"	0.0227741	1	24	23	3.53553390593274	0.432257345407652	1	20.0941176470588	4.81170588530041	41.9345438097915	0.0553334015668664	1	22.0470588235294	2.1803633321951	28.5885819050775	4.70436157067591	0.164553862318032	37	28	13	34	28	31	20	32	29	20	27	20	12	27	32	31	19	23	21	24	37	38	34	28	34	30	23	26	32	25	36	19
"MA_10331373g0010"	0.0300749	1	24	17	1.4142135623731	0.575776697526412	1	23.2275611967362	17.15464855029	5.69125435173882	0.087553622954793	1	23.6137805983681	17.0831588514781	4.92296587333333	0.931391458776652	0.189193157690124	2	4	2	4	2	2	2	4	6	6	4	3	3	4	4	4	7	8	9	4	4	7	6	6	1	1	4	7	2	9	5	3
"MA_10331661g0010"	0.0322051	1	24	17	5.65685424949238	0.537349140819168	1	23.312101910828	16.6790947879293	31.0524517838916	0.0875086927608159	1	23.656050955414	16.8407746098744	28.2324099701708	5.67379944720222	0.200967591969546	12	49	13	26	39	15	12	22	25	19	22	30	30	34	28	32	34	32	30	42	15	26	28	36	18	17	20	29	16	35	23	15
"MA_103336g0010"	0.0110177	1	24	11	8.48528137423857	0.243340683047582	1	20	9.0080265694798	53.5013233401266	0.0185570704764682	1	22	9.99608127988055	38.3411824615911	11.5476512458128	0.301181406112889	18	55	20	30	43	37	22	20	14	20	49	59	40	39	77	45	33	62	37	50	15	39	35	32	84	56	36	30	35	52	62	50
"MA_10333858g0010"	0.00384686	1	20	7	103.591143443829	0.442394942465677	1	20	5.0279391798903	797.60675142839	0.0125527936171462	1	20	6.01396958994515	717.059821490394	266.159801794997	0.371182143829771	941	460	351	391	533	746	961	715	1283	766	555	532	117	557	389	734	286	202	322	154	1061	1977	858	851	769	249	476	854	482	553	896	454
"MA_103380g0010"	0.0197661	1	28	19	3.53553390593274	0.181276406030026	1	25.5944055944056	21.9221300888798	34.4019260121665	0.0237615422900174	1	26.7972027972028	20.5680832969064	31.7772623560407	5.15235638496154	0.162139718872986	23	28	19	20	26	26	23	32	43	30	17	33	24	28	21	19	28	41	28	27	39	45	38	25	27	28	42	42	28	33	26	18
"MA_10355730g0010"	0.00288445	1	28	19	2.82842712474619	0.0167168237131511	1	24.5637583892617	17.2354795716941	16.9206821026083	0.000527502637433619	1	26.2818791946309	18.1375768114351	14.0072345190544	3.80679302899411	0.271773348537546	10	11	13	16	12	9	9	11	17	7	13	8	14	19	16	14	14	22	13	14	20	20	18	20	8	7	15	11	14	9	13	5
"MA_10356374g0010"	0.00470198	1	28	27	2.82842712474619	0.195795841382157	1	24.3304843304843	2.8794654500608	10.8414880570698	0.00735623540667796	1	26.1652421652421	1.08106626656672	9.24526566208921	2.30046610368669	0.24882639263898	9	11	12	11	11	13	10	11	5	8	3	8	4	13	9	7	9	8	6	7	8	7	12	9	13	16	3	17	8	15	8	7
"MA_103602g0010"	0.0212215	1	24	21	13.4350288425444	0.171028662301236	1	25.4925373134328	21.0526351911344	110.718931231926	0.0240223712843964	1	24.7462686567164	21.0446626622844	104.718263562051	14.6956698574239	0.140335308832886	63	109	50	88	95	75	100	99	76	82	64	59	87	76	79	138	75	121	89	164	89	152	106	123	84	101	112	99	71	91	104	91
"MA_10363060g0020"	0.0219978	1	28	13	1.4142135623731	0.181247501230235	1	26.6043613707165	13.2721161640707	4.54057647519285	0.0260143325530076	1	27.3021806853583	13.1481248524216	3.22155729313713	1.5637287747208	0.485395301847341	2	0	3	1	4	0	3	4	4	2	5	7	2	9	5	5	3	6	1	5	5	2	1	5	3	3	0	3	2	5	1	4
"MA_10375125g0010"	0.0102207	1	28	19	2.12132034355964	0.0991190470491174	1	25.3412462908012	17.9545287019654	10.127831420017	0.00799791152535678	1	26.6706231454006	18.4971642330715	9.63121587968945	2.56303048305626	0.266117021471946	5	11	11	12	5	3	6	3	3	7	8	7	5	11	14	11	12	11	7	8	7	12	7	12	4	8	12	18	4	5	11	9
"MA_10382688g0020"	0.00452071	1	24	21	1.4142135623731	0.117337083044911	1	23.9663236669785	18.1237719529698	5.43226143894745	0.00453096992119029	1	23.9831618334892	19.5608859432569	5.17756993092366	1.38325188900416	0.267162376840634	5	4	5	5	5	3	5	5	8	5	2	4	3	4	4	5	6	3	9	5	6	7	5	7	7	2	2	5	4	3	3	3
"MA_104021g0010"	0.0271338	1	20	7	84.4992603517924	0.966786507578306	1	20	5.2918081648686	766.830225866612	0.121738815475465	1	20	6.1459040824343	715.634964862585	81.3888043612522	0.113729496681147	714	512	531	672	761	776	516	855	994	834	639	660	492	679	798	657	542	600	624	513	601	732	775	1023	793	415	810	1015	706	877	847	502
"MA_10419208g0010"	0.0300749	1	20	7	14.8492424049175	0.817096329763928	1	20	5.2290520466821	125.169769516542	0.11564726470073	1	20	6.11452602334105	105.618151964655	18.7428755045022	0.177458847327441	80	104	80	70	69	117	113	104	152	108	102	95	74	99	80	79	58	70	113	94	107	134	142	133	113	58	124	172	105	165	112	77
"MA_10425789g0010"	0.0271338	1	20	7	5.65685424949238	0.612172651239786	1	20	5.2345823204663	35.4756241426906	0.0846758598177805	1	20	6.11729116023315	31.9564304236876	4.38687649886625	0.137276799714604	36	36	22	35	38	40	19	34	40	26	26	45	26	49	30	32	25	38	24	24	30	29	31	29	40	47	23	37	49	37	40	27
"MA_10425793g0020"	0.00276939	1	28	17	1.41421356237309	0.267057166875645	1	26.3309352517986	16.7830281988124	8.1372731366661	0.00607156430070488	1	27.1654676258993	16.9041344705674	6.84295296842689	1.78441748707196	0.260767171030576	3	7	5	7	2	2	7	4	6	5	6	8	7	5	8	11	9	10	7	14	3	5	9	2	7	7	9	6	2	2	5	6
"MA_10425817g0010"	0.0078354	1	24	23	7.07106781186548	0.539872234321435	1	23.5261707988981	22.229933800376	94.9564926138774	0.0273499196460798	1	23.7630853994491	22.6133759007826	88.3452970861249	8.9237967459124	0.101010433381789	73	123	56	96	90	81	85	87	91	72	77	61	88	79	64	79	95	97	74	97	87	112	92	101	88	90	93	96	77	97	100	78
"MA_10425818g0010"	0.0481216	1	20	7	67.175144212722	0.654573895759035	1	20	5.1323489277135	1617.18796141457	0.140416608680322	1	20	6.06617446385675	1528.03177960976	137.271938034187	0.0898357873612059	1703	1662	889	1403	1518	1593	1368	1587	1736	1669	1330	1501	1097	1448	1527	1484	1156	1341	1251	1312	1544	1993	1541	1845	1754	1369	1401	1802	1422	1579	1704	1156
"MA_10425831g0010"	0.0344712	1	28	1	4.06586399182265	0.479348775754878	1	24.8979591836735	3.2860669956864	149.15558661724	0.0843199427661779	1	26.4489795918367	2.2176896112633	129.087008303049	15.0653026448733	0.116706575223322	132	181	79	113	123	136	128	152	146	156	109	134	122	139	113	118	101	125	82	139	111	147	143	177	144	181	134	130	137	137	170	123
"MA_10425848g0010"	0.0253118	1	28	27	9.19238815542512	0.631564470963844	1	28	25.8179265590373	115.080948182342	0.0821048889519368	1	28	26.4089632795186	102.161744153515	10.223288682254	0.100069637289002	110	123	57	109	103	103	78	102	106	113	77	89	91	107	102	104	88	102	83	119	79	116	123	126	126	123	113	126	102	114	109	88
"MA_10425971g0010"	0.026194	1	24	5	33.2340187157677	0.918277049302343	1	22.8138913624221	2.8866874220566	277.616613568534	0.113711665977612	1	23.406945681211	3.91908739558243	226.899731535953	37.3364990712205	0.16455065335899	213	250	200	160	242	160	229	330	303	234	200	230	153	250	172	170	149	172	180	146	200	332	336	280	265	226	241	258	372	274	261	222
"MA_10425986g0010"	0.0219978	1	20	13	47.5529310347953	0.489595009071345	1	20	16.3574271404295	367.012337554891	0.0595689039225954	1	20	14.6787135702148	338.271074216953	67.1350581780443	0.198465264384346	386	511	217	365	288	368	184	281	271	266	275	393	486	400	542	301	368	453	342	567	129	177	263	237	482	392	258	323	311	385	348	320
"MA_10426018g0010"	0.049749	1	28	5	0.707106781186548	0.709933794115854	1	24.7536231884058	4.3827440236834	19.301816134362	0.153400645694362	1	26.3768115942029	4.69014100097649	15.2690951553084	3.28554827597038	0.215176357377546	10	17	8	26	18	19	16	27	8	11	15	15	24	12	21	8	12	11	15	8	14	14	16	13	10	29	14	16	18	14	20	22
"MA_10426132g0010"	0.0236019	1	20	15	128.693434175952	0.218974993266374	1	20	17.1866061639432	564.30228760552	0.0323800726784869	1	20	16.0933030819716	505.164501734618	106.171415167888	0.210171963396715	164	652	365	466	749	192	360	303	289	284	428	376	625	578	659	477	760	834	536	482	204	576	496	472	410	533	500	551	522	529	569	558
"MA_10426261g0020"	0.049749	1	28	21	5.65685424949238	0.728387980752326	1	28	20.9242928708569	47.6806136554607	0.156458269814449	1	28	20.9621464354284	44.4246878524535	4.59269734344792	0.103381645779966	34	53	17	38	42	35	35	53	45	54	42	35	41	41	42	39	51	46	44	44	26	58	54	63	43	52	38	50	27	48	50	38
"MA_10426300g0010"	0.0481216	1	20	9	14.142135623731	0.984493478401168	1	20	8.9378983161277	109.056550225582	0.191853746838352	1	20	8.96894915806385	86.0007691306784	15.0503326041848	0.175002302378433	81	65	61	75	74	90	62	61	92	57	73	86	85	88	103	95	70	63	55	58	61	66	78	86	69	65	130	173	169	137	102	79
"MA_10426318g0010"	0.0177636	1	20	13	2.12132034355964	0.400007297360444	1	20	8.7623403474687	57.72593107683	0.0422560147481447	1	20	10.8811701737343	54.073892998753	5.02859191332129	0.092994819393478	48	63	43	53	61	50	53	49	68	51	47	61	64	63	60	51	54	61	54	62	45	47	42	51	64	64	47	65	54	56	68	58
"MA_10426435g0010"	0.00028133	1	20	15	4.24264068711929	0.0197937323952768	1	20.381861575179	16.9545866997534	21.2974320873261	7.2939095107416e-05	0.604447125498078	20.1909307875895	15.969479811149	18.218185140327	4.21658264102903	0.231449104757168	7	16	11	15	17	6	7	10	16	20	13	21	26	20	25	20	22	20	17	20	20	17	23	23	15	14	14	18	9	25	23	24
"MA_10426457g0010"	0.0290742	1	20	11	3.53553390593274	0.629034504545993	1	20	9.1054660253835	21.9478206094216	0.0914703888305747	1	20	10.0527330126917	20.324088675672	3.30064717546738	0.162400746628224	22	13	10	16	20	15	7	19	21	22	16	24	27	27	27	34	9	23	20	14	16	20	18	19	19	23	20	29	20	15	25	16
"MA_10426487g0010"	0.0148104	1	24	7	51.618795026618	0.354585915956498	1	21.9161676646707	6.154785535638	591.768332221233	0.0328181782432835	1	22.9580838323353	6.57174893916039	506.717144185007	66.4500347442138	0.131138319488066	511	443	345	473	495	461	590	557	660	584	433	628	547	645	594	462	395	511	422	422	368	632	616	515	841	723	357	540	688	522	640	433
"MA_10426536g0020"	0.0408031	1	20	17	1.4142135623731	0.449772297872416	1	20	15.9681868324947	3.91813201325924	0.0917240748818847	1	20	16.4840934162473	2.43103268520321	1.33371016278644	0.548618770493805	2	1	3	8	0	5	1	0	0	1	0	2	2	3	4	0	3	4	1	1	0	0	0	3	5	3	0	0	0	0	2	6
"MA_10426620g0020"	0.0212215	1	20	7	6.36396103067893	0.942142392833384	1	20	5.5718424387613	79.9522049823781	0.0982158262670639	1	20	6.28592121938065	69.5361664402345	16.8434847766154	0.242226249143201	51	47	25	52	67	48	73	52	67	43	70	71	37	66	58	44	43	65	56	34	67	124	56	75	78	89	64	81	63	50	121	62
"MA_10426623g0010"	0.0465877	1	20	9	6.36396103067893	0.665405146179899	1	20	8.9408737186258	70.1333995874637	0.138685702115439	1	20	8.9704368593129	64.9469285014381	8.14549522861278	0.125417712839683	60	46	29	69	52	63	64	75	78	93	49	75	46	64	65	59	60	69	55	46	54	64	52	76	77	75	46	79	71	81	82	41
"MA_10426626g0010"	0.0436088	1	24	19	2.12132034355964	0.924271173098839	1	24.8496605237633	17.0054768963288	5.29704748249334	0.16974000796388	1	24.4248302618817	18.0255374510142	6.43881122709146	1.9051245494717	0.29588141075729	0	2	7	5	14	2	2	2	1	3	5	1	5	7	3	4	6	9	9	0	1	11	3	5	4	4	2	5	1	2	2	2
"MA_10426681g0010"	0.0344712	1	28	25	379.539564801879	0.839939088654822	1	28	25.1661289764779	3974.7617914862	0.131509479275639	1	28	25.0830644882389	3256.0835061561	512.869155078049	0.157511057105383	1707	4207	1407	2619	3132	2132	3698	3550	3026	2245	2666	2800	2952	2881	2595	1695	3029	3060	2483	2879	3516	4863	5531	3596	2948	3047	3656	3644	4404	4721	3765	2996
"MA_10426766g0010"	0.0421638	1	24	7	54.4472221513642	0.592367070504067	1	21.3678065054212	7.194636538551	919.117144090457	0.117135106553359	1	22.6839032527106	7.12695534019106	821.346644660373	84.7507866268115	0.103185162047939	862	767	571	862	857	890	758	808	1024	830	699	980	828	1092	1054	847	616	735	663	647	656	924	906	787	1256	1013	695	922	1125	881	853	710
"MA_10426769g0010"	0.03114	1	20	3	0.707106781186548	0.577738928920355	1	20	4.999941179418	7.6734974104586	0.0902758762998223	1	20	3.999970589709	4.35891088324874	1.24705495018715	0.286093242919824	5	8	2	4	7	4	6	2	4	3	2	1	4	5	3	2	4	2	3	0	4	6	8	4	3	4	5	5	3	4	4	3
"MA_10426772g0010"	0.00620758	1	20	7	4.24264068711929	0.596349342682505	1	20	4.9999461151286	51.2110281252699	0.0244284336896267	1	20	5.9999730575643	21.5582260904954	9.41171125758247	0.436571692776332	12	10	14	11	25	22	16	23	22	21	12	13	5	24	11	16	9	11	9	5	23	34	14	28	14	8	22	51	18	31	23	12
"MA_10426796g0010"	0.026194	1	20	7	65.9377073456455	0.412218958298054	1	20	9.4157968157496	372.485181015318	0.0596940312453814	1	20	8.2078984078748	323.958799111973	58.2258684830598	0.17973232597067	379	209	221	268	312	393	374	275	405	339	354	319	160	291	237	251	180	181	288	186	226	325	289	291	412	282	278	486	446	382	416	271
"MA_10426852g0010"	0.0381617	1	28	19	6.7175144212722	0.638050778601714	1	25.6456456456456	21.0564353616622	43.3467315902396	0.114812466743341	1	26.8228228228228	20.1120807323551	40.448398525167	4.21910655455503	0.104308370872332	33	36	24	55	32	33	31	33	30	45	28	29	32	41	42	51	46	45	34	49	41	46	35	46	39	35	40	57	31	50	41	23
"MA_10426913g0010"	0.0436088	1	20	7	14.8492424049175	0.984176831002458	1	20	5.5366577749767	263.557298519139	0.178046224224975	1	20	6.26832888748835	243.231547814018	24.4304842685517	0.10044126466371	196	229	146	266	259	267	173	246	267	238	179	229	227	270	278	244	192	234	181	199	224	321	236	246	303	256	181	306	326	308	246	182
"MA_10426914g0010"	0.00354603	1	20	5	215.4907915666	0.152674786091102	1	20	5.0362529665994	1123.03099667383	0.00461337851174015	1	20	5.0181264832997	853.03445293212	244.727609610417	0.286890651097642	625	752	405	777	790	780	1186	1046	1080	640	712	713	522	640	554	506	533	562	601	294	1551	1948	1063	1177	633	590	1079	1343	1133	1153	917	611
"MA_10427023g0010"	0.0190842	1	20	15	44.1941738241592	0.187366801126368	1	20	17.135519871824	332.045280750984	0.0237199702518994	1	20	16.067759935912	298.031532648931	48.745453996333	0.163558042208081	261	434	205	318	321	252	208	231	209	289	223	265	364	337	394	380	323	406	281	438	160	217	315	331	325	270	334	366	332	350	327	249
"MA_10427093g0010"	0.00470198	1	28	19	2.12132034355964	0.217297171270274	1	27.0538542766631	19.6686937775601	20.8031881542482	0.00805760360128549	1	27.5269271383316	19.3458067465521	19.1591758196005	3.2508725165494	0.169677054334646	23	21	12	14	9	15	15	18	27	23	15	13	16	30	18	16	16	19	19	23	24	25	16	18	23	21	26	17	8	13	23	10
"MA_10427108g0010"	0.03114	1	24	19	3.53553390593274	0.236900663008183	1	24.8015488867377	21.2217822990119	9.85220995167878	0.0435939694977396	1	24.4007744433688	20.0980669843193	11.8419080522506	3.94502955331587	0.333141376871788	7	8	2	14	5	15	4	10	7	3	9	6	7	12	7	13	12	7	11	1	12	17	6	9	7	6	10	16	10	5	10	10
"MA_10427227g0050"	0.00112449	1	24	21	23.3345237791561	0.195119226588755	1	23.1855203619909	21.0208660506644	201.811265184652	0.00206784774584556	1	23.5927601809954	21.0168750838854	195.441638935266	21.1311162835043	0.108119827477007	134	175	178	223	278	183	139	162	159	181	122	163	171	188	168	189	214	197	200	151	191	255	190	241	184	145	210	207	138	195	182	131
"MA_10427283g0030"	0.0227741	1	28	17	8.83883476483185	0.459927332527957	1	25.8526740665994	20.3314005181386	47.0335095809832	0.0582255333944928	1	26.9263370332997	18.7619489457257	48.9697587911679	14.8521017619011	0.30329129913092	14	20	28	41	39	24	86	32	34	34	20	15	38	40	32	25	56	49	40	66	39	76	31	52	13	42	31	70	25	23	23	20
"MA_10427343g0010"	0.0227741	1	24	21	5.65685424949238	0.233230565487662	1	24.7058823529412	20.9290397481039	40.3247754719182	0.0331331580187417	1	24.3529411764706	20.9694384976999	33.8338292464889	6.37204074596729	0.188333419180702	27	46	17	33	38	17	31	33	29	41	31	24	25	34	30	21	34	46	32	37	26	49	44	62	42	25	43	42	14	30	29	18
"MA_10427358g0010"	0.0450538	1	24	21	24.7487373415292	0.406816900129214	1	24.2843601895735	21.5049014176211	217.423761048653	0.0916302338060165	1	24.1421800947868	21.2517010417972	218.18631998474	22.3504943232054	0.102437652024969	141	230	157	230	245	228	178	183	208	163	204	210	170	183	194	205	234	239	181	130	223	286	231	274	159	220	179	230	167	172	234	179
"MA_10427402g0010"	0.00596456	1	20	17	29.1681547239451	0.0775133360486621	1	20	17.0566304106363	207.928169424259	0.00401269217516564	1	20	17.0283152053181	182.511229448862	35.1976544034844	0.192851993325411	102	316	172	141	226	103	104	150	118	128	163	140	223	241	191	216	270	242	209	315	72	116	183	147	188	224	187	184	246	171	166	212
"MA_10427444g0010"	0.0041712	1	20	7	10.6066017177982	0.419318997321309	1	20	5.0572419874636	64.8920990853971	0.0128532976322505	1	20	6.0286209937318	57.0003142172685	9.93150583491576	0.174235983981768	52	54	27	62	53	76	32	52	75	63	63	89	31	49	63	51	39	59	46	45	47	63	59	71	92	69	54	62	64	65	71	32
"MA_10427475g0010"	0.000190453	1	20	17	9.89949493661167	0.0256073359301793	1	20	16.6294983455749	69.9425964415408	6.45273919115397e-05	0.604447125498078	20	16.8147491727874	57.6816643646304	14.0076788881395	0.242844568415901	61	86	39	60	51	67	36	45	57	56	32	58	62	72	86	87	75	94	70	69	30	58	61	64	52	39	54	53	62	61	45	47
"MA_10427528g0010"	0.0271338	1	20	7	8.1317279836453	0.701341615283585	1	20	5.1854374458188	63.5611527436949	0.0944220132346369	1	20	6.0927187229094	53.1274285534902	10.078500719615	0.189704282590446	53	47	32	51	49	73	32	71	62	46	44	68	42	39	35	49	29	42	36	28	103	53	67	67	76	50	33	54	95	56	71	32
"MA_10427578g0010"	0.0271338	1	20	15	9.19238815542512	0.234850248065059	1	20	11.7533294325591	49.9398648906056	0.0385896917152884	1	20	13.3766647162795	43.3837246713593	7.76720389181011	0.179034971078401	29	41	20	39	29	28	31	21	36	33	30	23	48	62	54	71	51	36	26	41	46	55	43	35	42	32	44	52	38	56	47	57
"MA_10427595g0010"	0.0087833	1	24	9	109.601551083915	0.784558863218187	1	21.5475189234651	5.9987694856938	908.191037927096	0.0411913039289542	1	22.7737594617325	7.44015562377463	772.002396149486	114.209128267532	0.147938826145064	803	671	603	626	654	764	752	828	1164	920	719	1135	829	1000	1037	662	592	723	638	610	497	817	1212	628	1462	1401	445	811	1034	674	931	700
"MA_10427625g0010"	0.0110177	1	20	15	958.836795288958	0.357711687991474	1	20	8.9611930599641	4467.12287025283	0.0257605676097575	1	20	11.980596529982	3677.20533315844	930.849300760977	0.253140419537423	2930	6210	1834	3191	2843	2599	3186	2847	2309	3023	2881	4221	6085	4758	5206	2025	6923	4890	4302	4862	2159	1828	3787	2754	5558	6537	2310	3668	4322	4330	3824	4908
"MA_10427648g0010"	0.00596456	1	20	17	2.82842712474619	0.224533379107625	1	20.4143426294821	16.413487674003	9.3576764104078	0.0101992067292128	1	20.207171314741	16.711506969825	7.83268471138513	2.90046231268101	0.370302446677711	7	11	7	8	9	2	4	6	7	4	9	8	13	14	9	5	5	10	10	16	2	5	8	12	3	5	5	6	2	6	9	5
"MA_10427649g0010"	0.0064506	1	20	17	4.94974746830583	0.509873971851719	1	20	17.6012476601609	32.2749044468231	0.0220927519564911	1	20	17.3006238300805	25.4260443766712	7.00249644957203	0.275406443323797	10	62	18	24	29	8	18	24	21	25	23	6	38	24	21	21	46	49	31	45	18	15	31	32	28	38	17	32	12	30	39	39
"MA_10427649g0020"	0.036881	1	20	19	2.82842712474619	0.427165970709908	1	20	17.5748309986507	14.0269916276168	0.0811448611439538	1	20	18.2874154993253	9.45138915823193	3.97669776522012	0.420752727312737	4	25	11	11	5	6	8	16	9	4	4	5	12	12	8	8	22	8	15	28	9	10	15	14	8	13	9	11	4	9	3	19
"MA_10427731g0010"	0.0236019	1	24	23	4.24264068711929	0.538898529146081	1	20	4.1422443157266	46.225682968915	0.0682331565798768	1	22	1.8199010403163	37.4004481042889	6.57237697673845	0.175729899235746	39	40	14	38	29	31	47	57	48	74	36	30	27	35	17	23	32	35	49	32	49	58	60	51	38	31	37	63	42	43	37	22
"MA_10427886g0020"	0.0236019	1	20	5	6.36396103067893	0.832423641649723	1	20	1.3796677391994	26.9452800061734	0.0968554320941217	1	20	3.1898338695997	14.5938263434919	7.61252389999035	0.52162631792485	16	7	6	11	7	12	26	30	22	12	24	20	2	4	5	7	12	12	10	6	35	79	49	40	13	26	9	12	5	7	15	3
"MA_10427897g0010"	0.0253118	1	20	17	169.705627484771	0.750404101225089	1	20	16.9488850208985	711.869629774061	0.0942795214735646	1	20	16.9744425104493	636.98571282621	209.42964735563	0.328782330809936	352	1553	458	660	1025	377	252	383	143	259	678	524	586	465	530	573	1395	978	1128	1080	129	416	342	398	427	1151	285	265	151	218	1180	724
"MA_10427949g0010"	0.0465877	1	20	7	13.0814754519511	0.374894890661545	1	20	4.8347645165415	167.438641342682	0.0881575259433516	1	20	5.91738225827075	150.335786790521	20.117717183336	0.133818551210087	149	120	93	181	138	175	118	141	181	136	141	170	107	150	154	121	94	162	144	121	167	195	156	161	222	154	139	175	164	164	165	91
"MA_10427958g0010"	0.00369077	1	20	7	17.6776695296637	0.318677031672996	1	20	5.035349104326	101.343767061629	0.00910996974128198	1	20	6.017674552163	87.4922083308922	26.5764205040372	0.303757568942896	101	47	60	38	61	123	137	95	166	101	71	73	34	81	68	96	45	44	39	30	104	171	132	90	127	88	46	140	85	68	84	60
"MA_10427971g0010"	0.0421638	1	24	21	9.19238815542512	0.557261431452903	1	24.5167464114833	21.6534968968256	83.8216581515798	0.111628725229793	1	24.2583732057416	21.3256875034005	77.9764714236963	8.30469234130148	0.106502540954652	71	78	50	71	88	53	53	87	71	82	58	56	69	71	56	81	85	92	75	59	70	109	50	107	72	70	91	117	71	69	80	48
"MA_10427976g0010"	0.0450538	1	20	17	2.82842712474619	0.999724553203747	1	20	16.727896245494	11.5135385526415	0.184677530980583	1	20	16.863948122747	7.05345212708953	3.81428065855931	0.540767923257062	1	19	27	7	23	0	0	0	0	0	16	3	4	20	4	26	14	14	24	1	1	8	0	21	0	8	6	0	2	6	12	3
"MA_10428057g0010"	0.0356761	1	20	7	3.53553390593274	0.931175363230402	1	20	5.2519557754169	21.9547280970381	0.146323426538634	1	20	6.12597788770845	18.7238282871273	3.78262792944425	0.202022143732477	19	10	6	16	24	22	12	21	20	10	28	25	17	34	12	3	16	15	15	9	22	28	24	12	27	27	18	24	21	23	14	16
"MA_10428063g0010"	0.00369077	1	24	7	7.07106781186548	0.119680769341858	1	23.7002775208141	4.9954825319907	36.1270869071362	0.00385388791617003	1	23.850138760407	5.99168018202431	31.1284090762189	7.47410474809499	0.240105581039956	50	33	14	39	36	40	38	55	44	41	24	38	21	37	53	28	14	22	13	27	25	34	43	27	46	38	17	29	58	37	40	29
"MA_10428099g0010"	0.0197661	1	20	3	60.4576297914498	0.898863731337668	1	20	4.070734761581	569.291998197972	0.0893753292547211	1	20	3.5353673807905	543.892179138755	79.740438234239	0.146610746196989	492	715	340	767	707	541	273	556	703	685	407	477	410	336	555	360	467	473	503	382	527	844	519	807	404	306	657	807	342	686	505	340
"MA_10428114g0010"	0.00596456	1	24	5	50.9116882454314	0.454855411200211	1	21.3322231473772	3.795728610603	516.286510771218	0.0187460918365566	1	22.6661115736886	4.3775896713973	396.877944452207	74.4678588447901	0.187634157770029	333	440	186	342	372	373	520	533	514	316	410	444	362	366	412	202	282	324	251	230	554	649	647	501	507	446	379	467	519	575	529	354
"MA_10428128g0010"	0.0290742	1	20	5	3.53553390593274	0.288308079854349	1	20.6446414182111	4.0984937644545	24.6048404262954	0.048463548061498	1	20.3223207091056	4.55754248402349	20.0738448430703	3.45040350838866	0.171885532411085	17	23	25	16	18	20	21	32	26	18	15	13	17	12	15	16	18	22	15	18	28	29	23	21	24	29	21	33	12	22	26	15
"MA_10428209g0010"	0.026194	1	20	7	7.77817459305202	0.88897727005404	1	20	5.2160651562105	139.44022294505	0.110838530293924	1	20	6.10803257810525	130.772722997753	12.3003154494806	0.0940587239258755	106	122	91	105	144	136	111	142	135	133	71	113	105	134	111	125	117	120	111	111	121	135	142	165	123	142	129	170	131	133	154	100
"MA_10428249g0010"	0.000496795	1	20	15	5.65685424949238	0.392402499225712	1	20	10.2539431771569	24.2291601046014	0.00186030909654822	1	20	12.6269715885784	16.6323540516716	7.21446191093316	0.433760722536332	6	41	26	5	24	0	13	12	0	9	15	14	19	34	17	27	22	8	9	21	3	8	14	13	6	43	20	5	21	16	18	46
"MA_10428509g0010"	0.0381617	1	20	7	2.82842712474619	0.804541010489965	1	20	5.0409844896557	35.3242119032139	0.137652595328548	1	20	6.02049224482785	31.739890643272	4.92056285456276	0.155027719215088	22	34	20	24	42	21	33	27	40	39	27	32	30	18	29	29	27	33	23	17	29	58	36	34	37	32	39	37	28	29	30	20
"MA_10428541g0010"	0.0344712	1	20	15	71.7713382904346	0.380391802649313	1	20	17.5231308355861	577.662530475525	0.0699448732762672	1	20	16.2615654177931	489.690402102689	84.9274439983563	0.173430893547607	315	632	379	529	433	341	355	468	384	480	401	390	652	519	629	521	569	675	443	737	304	418	715	629	631	493	515	572	407	630	429	447
"MA_10428559g0010"	0.0421638	1	20	7	18.031222920257	0.992054211181016	1	20	4.999941179418	522.046248953495	0.17460047540122	1	20	5.999970589709	310.979068036223	66.1959925643159	0.212863177519734	409	194	226	200	246	337	329	244	427	285	242	267	204	358	323	276	146	167	195	137	292	490	367	209	506	240	232	331	329	216	283	256
"MA_10428595g0010"	0.00234287	1	20	7	9.19238815542512	0.245219559404831	1	20	5.4482211355532	60.4372904532533	0.00486154736869526	1	20	6.2241105677766	48.7551624931048	13.0707249204934	0.268089044362059	51	41	25	55	28	51	64	37	84	62	32	38	30	51	71	38	15	26	37	17	82	54	55	42	68	56	46	74	72	80	51	43
"MA_10428610g0010"	0.00551254	1	20	17	1.4142135623731	0.377088913358287	1	20	18.6086316477993	4.02449031351537	0.014916886580812	1	20	17.8043158238996	2.819819856339	1.10201988517421	0.390812158690511	1	4	0	4	2	2	1	1	0	0	2	2	3	2	2	2	4	8	5	5	3	3	7	2	4	5	2	0	2	7	1	6
"MA_10428679g0010"	0.0148104	1	24	15	37.476659402887	0.327112151289867	1	20	16.2103100094634	354.391481446409	0.0306660942991779	1	22	15.7906705052049	341.109782503866	46.7797183298117	0.13713977355452	302	312	259	421	383	407	169	225	235	228	250	274	424	494	543	386	307	412	353	368	191	288	261	234	279	220	293	376	349	329	282	312
"MA_10428813g0020"	0.0394425	1	28	1	0.707106781186548	0.573885677254399	1	28	26.3532258693657	7.1292416709224	0.10838395960654	1	28	27.6766129346829	5.45695613506932	1.57938676515955	0.28942632597128	7	10	3	8	4	2	7	6	5	7	5	3	2	5	8	6	1	5	3	2	3	14	5	9	8	5	6	8	6	7	8	9
"MA_10428846g0020"	0.0271338	1	24	19	1.4142135623731	0.178098775183685	1	24.8496605237633	16.8910936703953	2.93569344530304	0.0306012209483293	1	24.4248302618817	17.9693235869342	4.04629918887696	1.81142658200718	0.447674899321998	4	2	5	2	0	2	0	2	1	2	3	4	3	3	0	6	3	4	3	2	1	6	2	1	1	0	5	2	1	2	4	5
"MA_10428913g0010"	0.0290742	1	20	17	7.77817459305202	0.820366173695317	1	20	17.0476114027762	50.9484345928199	0.112958562172285	1	20	17.0238057013881	45.0190083670491	11.533615323202	0.256194344157165	15	109	37	42	57	5	47	63	23	33	35	42	47	55	22	64	74	56	49	68	14	38	54	64	11	39	66	43	6	65	57	56
"MA_10428919g0010"	0.0322051	1	24	23	31.1126983722081	0.606677792224181	1	20	5.1857997938701	545.78290579126	0.0964280989562967	1	22	2.39385655329522	511.405714142346	52.2652821327956	0.10219925332756	502	541	311	545	500	540	470	520	646	433	435	436	356	428	501	425	448	454	431	402	561	697	572	555	509	524	458	590	467	528	582	453
"MA_10428981g0020"	0.0344712	1	28	17	2.12132034355964	0.306925654607942	1	26.4943123061013	16.8104198020263	20.2392894914529	0.0587066720049224	1	27.2471561530506	16.9155045843968	20.3267671213186	4.72355843362969	0.232381194974958	16	14	13	25	21	25	3	13	14	16	17	13	18	20	33	26	19	25	19	18	19	23	11	7	24	17	14	27	20	10	12	8
"MA_10429047g0010"	0.0465877	1	20	1	0.353553390593274	0.161982775523738	1	20	19.1756353129665	0.734815525255719	0.0444232841768838	1	20	0.0878176564832492	0.455215229538492	0.423731697565603	0.423731697565603	1	1	0	1	1	1	1	0	0	0	0	0	0	1	0	1	1	1	1	0	1	0	1	2	0	1	0	0	0	0	0	0
"MA_10429069g0010"	0.0153698	1	28	19	7.42462120245875	0.243051087571198	1	27.6375404530744	21.1091682446471	57.8595893161127	0.0246173219050196	1	27.8187702265372	20.0623058368718	51.7255347295988	7.0780357878729	0.136838329944275	50	41	29	47	28	39	41	50	52	60	33	50	37	47	36	53	61	62	55	65	42	68	52	72	55	43	47	73	47	49	55	35
"MA_10429115g0010"	0.0356761	1	20	15	4.94974746830583	0.795479539096049	1	20	16.5941713875197	22.2357281044946	0.129470262150996	1	20	15.7970856937598	19.4879297664413	5.88104487347607	0.3017788417733	9	43	16	16	42	3	18	10	11	16	22	18	30	37	20	29	22	14	11	21	5	14	40	32	10	19	20	18	11	17	31	27
"MA_10429121g0010"	0.036881	1	20	7	0.707106781186548	0.852780197393923	1	20	5.2714461197444	4.85823544356233	0.140251666559902	1	20	6.1357230598722	2.5888006681782	1.93933435065208	0.749124633074524	1	0	1	0	0	0	3	5	1	3	0	2	1	1	0	0	1	0	0	0	1	5	6	5	1	2	6	7	9	9	3	1
"MA_10429288g0020"	0.0227741	1	20	17	21.2132034355964	0.557321557001251	1	20	17.0840417875072	113.284964824781	0.0681174730440549	1	20	17.0420208937536	105.475101237223	22.7974458562281	0.216140544913579	44	200	91	119	174	99	54	92	15	30	115	90	142	112	135	96	149	126	97	116	50	136	148	80	61	60	125	103	107	96	111	148
"MA_10429346g0010"	0.0114446	1	24	7	26.1629509039023	0.388439592387307	1	22.1818181818182	5.195137846392	275.296270122695	0.0285219373009954	1	23.0909090909091	6.07145090837418	227.001347769806	32.288750387308	0.14224034660821	243	200	181	202	250	243	236	245	283	224	194	272	252	303	305	209	170	200	194	211	214	250	287	225	414	322	170	285	357	270	240	168
"MA_10429526g0010"	0.0421638	1	20	7	2.82842712474619	0.32058373326403	1	20.0941176470588	4.9435012384104	22.5330828324117	0.0716916937087939	1	20.0470588235294	5.97419727018653	21.6421656665676	3.79934719474602	0.17555300394984	31	30	11	20	25	34	19	19	27	29	23	37	21	19	27	13	17	13	25	12	18	25	27	24	27	15	24	22	26	21	22	23
"MA_10429536g0010"	0.0110177	1	20	15	7.77817459305202	0.148344918744728	1	20	16.7848997833678	24.2016557399443	0.0121216410611896	1	20	15.8924498916839	21.0998660844756	5.53075366362214	0.262122690327947	14	26	17	20	27	14	4	11	9	7	30	12	23	31	25	27	29	29	40	25	6	17	13	17	17	29	10	14	15	18	31	22
"MA_10429589g0010"	0.0481216	1	28	27	420.905311501292	0.711299266444432	1	28	25.1356551887566	3131.02110715167	0.14974039598966	1	28	26.0678275943783	2565.08674145706	394.760957284135	0.153897702913508	1756	3640	1362	2634	2761	1582	2531	3267	2602	2544	2180	2622	2269	2438	2068	1780	2117	2326	2361	1649	2963	3713	3065	4035	2310	2838	3462	3025	2701	3425	3141	2017
"MA_10429595g0010"	0.0290742	1	24	7	311.834090503267	0.430691080981576	1	23.2697547683924	1.9631428850275	2057.29059607658	0.0673717644937104	1	23.6348773841962	4.44372610085074	1607.92132705307	259.762319873213	0.161551635333611	2225	1174	909	1636	1419	2376	1845	1882	2739	2416	1192	2246	1574	1819	2590	1612	776	1573	1188	1270	1805	1989	2267	1860	2807	3198	1268	1636	2988	1720	1670	1319
"MA_10429601g0010"	0.0253118	1	24	17	0.707106781186548	0.962789014017102	1	23.6565096952909	16.6328623996057	1.38069048938823	0.114889678214544	1	23.8282548476455	16.8159816926594	1.4267872663472	0.649634628946605	0.455312886699483	0	5	1	2	0	1	0	0	0	1	0	2	0	2	3	2	1	2	2	1	1	2	0	0	0	0	1	0	0	1	1	0
"MA_10429620g0010"	0.0127856	1	24	21	3.53553390593274	0.157023736833405	1	25.2912142152024	21.0029135970179	29.320754822055	0.0144767310972612	1	24.6456071076012	21.0158399336026	24.15574270854	4.76789288649688	0.197381340910344	19	27	16	22	20	20	14	29	23	27	12	18	26	21	16	22	25	35	26	20	21	42	35	32	22	18	23	48	16	21	20	15
"MA_10429624g0010"	0.0165271	1	20	5	3.53553390593274	0.26652468208559	1	20	4.9428447923669	20.6504435700829	0.0283015749014414	1	20	4.97142239618345	17.7660476314642	4.72639090342589	0.266035023741313	14	19	10	21	22	24	27	21	14	9	22	14	21	17	9	9	13	14	14	6	32	37	19	19	10	16	20	20	16	17	25	18
"MA_10429682g0010"	0.0244296	1	24	9	23.3345237791561	0.521142605311369	1	23.6129032258065	4.6670615534383	101.363959867802	0.0682868206059323	1	23.8064516129033	6.81636775558703	92.331038769361	18.1214704343241	0.196266290034825	175	76	55	88	97	161	81	133	93	146	135	149	83	103	164	95	41	148	71	78	41	75	165	85	113	106	67	82	179	109	121	58
"MA_10429735g0020"	0.0212215	1	24	7	590.434162290767	0.199629257129417	1	24.1926345609065	4.7295689535306	3204.56208646255	0.0273844744854623	1	24.0963172804532	5.86941591401992	2482.61845638353	638.071240013213	0.257015425939716	3171	2005	2659	2743	2482	3738	2975	3055	3141	1581	2031	3787	3554	4128	3569	950	1908	2632	3047	1671	1340	1715	2690	1572	3556	4924	1744	3063	5745	2833	2481	2283
"MA_10429837g0010"	0.0190842	1	24	21	6.36396103067893	0.210404196323967	1	24.3304843304843	21.209091185615	41.0806395706914	0.026170788947902	1	24.1652421652421	21.1048175360749	34.4788853344253	5.99668870471166	0.173923508447191	26	36	23	19	25	30	29	33	51	31	14	16	28	28	26	18	52	37	30	37	33	51	51	54	25	36	26	54	36	25	33	18
"MA_10429891g0010"	0.0236019	1	20	17	45.2548339959391	0.534558831330067	1	20	17.1091885579623	300.582401833895	0.0677856930407613	1	20	17.0545942789811	238.044074469821	65.2358129063178	0.274049303901443	142	578	205	261	302	98	230	280	164	181	199	140	308	267	174	261	420	312	337	431	134	221	298	370	169	214	221	232	82	238	271	237
"MA_10429941g0010"	0.0436088	1	24	7	845.699710299111	0.557031808235453	1	22.0671834625323	4.3886076912493	8128.65297587874	0.114598252239743	1	23.0335917312661	5.64946645377196	6297.07304717957	1383.02976264465	0.21963057316988	8295	4792	3368	5866	4981	7812	7140	6860	8561	5943	6525	5807	6447	6757	7332	3601	4345	6640	4350	4873	6972	8830	10130	4670	10409	9001	3541	6053	14653	7502	8440	5457
"MA_10429973g0020"	0.00551254	1	24	5	13.4350288425444	0.67897615783568	1	21.620253164557	3.6226301588146	98.0234568259934	0.0246577365350701	1	22.8101265822785	4.28705589043072	71.0118658943494	17.9699167685148	0.25305512736773	80	55	52	56	48	58	117	88	94	68	102	74	43	54	75	47	36	45	44	41	123	103	116	64	116	80	66	110	152	75	87	60
"MA_10429985g0010"	0.0290742	1	20	17	10.6066017177982	0.205267351487254	1	20.0941176470588	16.5992272635226	45.0299748828437	0.0365321248872063	1	20.0470588235294	16.8001765974949	36.2491415248085	15.5647870493823	0.429383604539434	56	44	26	32	40	40	7	17	21	14	20	52	49	37	69	27	58	94	56	63	12	12	8	11	37	76	13	17	31	10	24	31
"MA_10430014g0010"	0.0110177	1	28	25	35.3553390593274	0.383915386353033	1	28	24.4577060873239	392.700321708595	0.0273485938024032	1	28	24.7288530436619	351.406963252554	37.0860363855807	0.105535860878565	238	431	252	384	351	326	368	373	314	262	279	332	317	334	304	256	350	356	359	323	318	483	449	438	345	408	354	395	336	377	399	332
"MA_10430099g0010"	0.0408031	1	20	9	9.89949493661167	0.388017558554659	1	20	5.3754071718429	102.069697004573	0.0814684454814324	1	20	7.18770358592145	87.0376035112587	14.5777909817825	0.167488423321499	87	101	47	107	69	83	59	106	123	111	74	94	63	87	107	88	49	82	66	66	97	75	101	106	156	99	69	105	93	115	100	67
"MA_10430129g0020"	0.0344712	1	20	7	14.142135623731	0.878387002986634	1	20	4.999941179418	306.707114752253	0.136174051145688	1	20	5.999970589709	102.283537920529	46.7712153809008	0.457270215049077	64	39	46	110	101	103	105	63	93	71	67	74	39	68	64	54	51	45	70	17	114	244	65	50	65	34	87	96	135	84	87	49
"MA_10430226g0010"	0.0271338	1	20	7	2.82842712474619	0.930588783200852	1	20	5.2033879362522	31.1591334818605	0.118144317696852	1	20	6.1016939681261	29.0951423708436	4.62442923442801	0.15894162590736	21	36	19	24	39	29	12	24	27	36	24	32	26	32	40	23	19	20	26	27	26	26	31	28	31	32	31	48	21	38	32	28
"MA_10430254g0020"	0.0106192	1	24	7	166.877200360025	0.203011107426323	1	28	25.3528037505372	1230.64156328658	0.015391629496237	1	26	2.56261126513037	875.225582469067	197.282684575214	0.225407813170482	793	894	657	760	792	748	1123	979	943	669	1099	1178	891	874	756	539	539	771	653	591	1208	1314	1662	832	1140	1545	670	1013	1975	1147	1164	769
"MA_10430272g0020"	0.0219978	1	24	7	81.317279836453	0.458381484026348	1	22.7733333333333	2.7152270594134	634.885806893411	0.0564354237735522	1	23.3866666666666	4.80473244730354	532.154736164854	77.4470444187547	0.145534821275673	658	499	347	451	451	567	657	682	693	606	565	722	450	523	579	467	318	444	397	412	559	809	640	541	923	762	425	467	658	583	611	467
"MA_10430300g0020"	0.0244296	1	28	19	1.4142135623731	0.521381598658448	1	26.6597294484912	20.5211883776924	11.8869760335378	0.0683122967410024	1	27.3298647242456	19.7911434383826	10.4264741581932	2.73132127435579	0.261960201782065	6	6	7	10	15	6	17	2	12	17	2	8	12	7	8	12	12	14	6	8	12	12	7	25	10	9	7	18	6	4	8	9
"MA_10430369g0020"	0.0041712	1	20	7	4.94974746830583	0.260957880642544	1	20	5.072252282009	30.3465348783312	0.00851533703768725	1	20	6.0361261410045	24.3058379845562	4.96852802976311	0.204417063625623	21	20	11	22	27	23	26	40	25	30	15	24	21	17	19	19	19	21	24	15	24	31	20	45	29	25	27	36	35	35	31	9
"MA_10430508g0010"	0.0137639	1	20	13	153.088618126888	0.938810982097789	1	20	16.8334750667582	998.385175217012	0.0691162958928664	1	20	14.9167375333791	838.097255110228	228.507490161851	0.272650326401317	611	1010	703	646	725	1047	378	386	394	450	654	825	1006	867	1602	1015	630	1087	777	2775	262	385	476	475	1232	1435	539	681	780	595	704	812
"MA_10430508g0020"	0.0106192	1	20	13	41.0121933088198	0.985202711791421	1	20	16.8636862702614	288.706103969138	0.0581690685461435	1	20	14.9318431351307	246.522210554449	58.3475191265001	0.236682605576478	211	311	221	198	201	295	123	113	134	131	220	256	302	298	404	300	166	293	236	796	76	113	129	170	356	446	180	202	225	172	247	224
"MA_10430558g0010"	0.0300749	1	28	5	1.4142135623731	0.644283564581761	1	26.0630722278739	6.271206129178	2.51773050170879	0.0957925798088967	1	27.031536113937	5.66564728699803	2.41197822809736	1.02346900967045	0.424327631878249	4	5	1	2	2	9	4	7	3	9	2	1	2	2	3	0	1	2	2	1	1	3	1	2	2	3	0	4	2	2	4	1
"MA_10430651g0020"	0.0290742	1	20	9	3.53553390593274	0.406272517629166	1	20	9.0993393887565	13.609235799593	0.0642414725912678	1	20	9.04966969437825	11.1961369927034	3.25158914339306	0.290420628607184	18	7	6	2	11	12	19	6	16	10	10	15	12	7	13	13	3	7	9	5	6	5	12	11	15	18	9	9	28	14	9	7
"MA_10430680g0010"	0.0333381	1	20	15	62.9325035256027	0.190234771160684	1	20	11.7646323569508	384.295150451426	0.0384364541184194	1	20	13.3823161784754	372.870153055142	63.5412294591238	0.170411144304508	433	291	295	445	394	504	229	214	298	269	352	358	513	389	681	369	287	473	362	379	291	303	329	204	447	288	280	321	430	310	397	355
"MA_10430727g0010"	0.026194	1	24	21	18.3847763108502	0.277287756122008	1	23.7883008356546	20.802831367987	170.183691322802	0.0430343239083785	1	23.8941504178273	20.9013891376936	174.187781604726	23.7456818120519	0.136322316027519	149	200	129	158	179	157	182	173	152	145	183	113	145	124	154	190	150	169	173	143	150	235	146	222	132	135	189	184	105	129	170	125
"MA_10430843g0020"	0.017125	1	20	13	22.2738636073762	0.807662659036498	1	20	8.8947342250887	164.785869080611	0.0730402599208935	1	20	10.9473671125443	136.242664082585	22.844242860026	0.167673195572414	131	258	89	124	123	91	96	164	84	81	135	165	181	165	162	169	169	218	177	224	32	65	105	118	196	265	174	130	99	162	180	152
"MA_10430977g0020"	0.000941257	1	20	15	695.43951929697	0.018200477182341	1	20	16.3253832697217	3185.62546937962	0.000205140864909414	0.875805559623075	20	15.6626916348608	3094.12896141245	546.947513455701	0.176769462513296	2675	4287	2191	3346	3758	3086	2112	2506	2188	1961	2706	2802	3658	3925	3945	3394	3096	3463	3417	3512	1943	2510	2518	2791	2727	2492	2479	2524	2245	2598	3372	3561
"MA_10431100g0010"	0.0344712	1	24	7	87.6812408671319	0.608226392112906	1	21.4035087719298	6.7709221656783	941.189191304732	0.101997714959954	1	22.7017543859649	6.90148123690993	803.220168388523	106.630846009148	0.132754193937982	835	679	543	754	816	800	679	873	1030	903	672	1057	773	1053	1056	718	616	711	605	627	675	857	1020	774	1367	1279	607	851	863	935	941	671
"MA_10431125g0020"	0.0481216	1	20	15	9.89949493661167	0.219163806889729	1	20	16.7152949750983	33.1372491585194	0.0585537690236757	1	20	15.8576474875491	29.8938025209691	6.79282326228125	0.227231823636903	41	34	17	30	17	26	21	26	16	20	23	17	45	52	46	25	41	39	30	43	14	13	21	23	37	20	25	27	36	30	22	28
"MA_10431203g0010"	0.00813666	1	20	7	109.955104474508	0.4809743576374	1	20	5.0784904205406	768.724618937333	0.0256074416858931	1	20	6.0392452102703	683.436249000842	227.356686242068	0.332666999408437	658	457	392	454	608	968	847	622	1068	479	640	695	214	723	413	507	324	245	358	148	1147	1668	811	695	679	292	390	911	528	523	1025	489
"MA_10431227g0020"	0.0132748	1	24	23	7.77817459305202	0.35189539534173	1	25.1422963689892	21.5955349735742	67.8726109062447	0.0297391602869734	1	24.5711481844946	22.3261537952411	63.5986274404074	7.56727372144237	0.118984859044843	67	61	46	54	72	55	53	58	81	74	54	69	40	49	48	70	61	75	58	53	75	87	71	61	61	60	78	75	55	56	59	44
"MA_10431258g0010"	0.00254784	1	24	9	2.12132034355964	0.136603432381239	1	24.0112464854733	6.6990873966194	15.5554054075204	0.00311958201243778	1	24.0056232427367	7.84981361985952	13.4196689837729	3.02002079747909	0.225044358480892	13	16	13	18	9	17	12	11	18	18	17	25	11	9	14	15	11	6	16	14	9	9	9	11	23	16	14	7	17	10	17	11
"MA_10431311g0010"	0.00725356	1	20	13	15.556349186104	0.588369364475551	1	20	8.9470690420125	161.891817756647	0.0275555682211593	1	20	10.9735345210062	133.205823003936	30.1673626185807	0.226471800843791	111	278	88	75	88	64	126	186	159	174	110	118	198	200	165	124	162	132	115	199	44	56	180	105	201	174	178	129	160	144	130	170
"MA_10431311g0020"	0.00030972	1	20	13	17.6776695296637	0.119972391940421	1	20	9.5262747909231	118.379307899621	0.00041618015688738	1	20	11.2631373954616	103.575854260383	23.966861117607	0.231394288647197	114	178	60	66	56	65	70	95	106	109	110	118	131	135	185	127	91	110	78	163	32	54	114	59	159	143	101	100	126	104	99	112
"MA_10431324g0010"	0.000164343	1	20	3	1.4142135623731	0.01671844653234	1	20.1573564122738	3.9902732285828	3.42983971085482	3.79296026083997e-05	0.487805169285883	20.0786782061369	3.49325006127278	3.04401101277337	1.80011217478201	0.591361912696219	7	3	6	4	4	5	4	2	3	4	1	3	0	0	1	2	1	1	0	5	7	7	4	2	3	7	0	2	1	3	2	1
"MA_10431447g0010"	0.0219978	1	24	5	2.12132034355964	0.254685160349921	1	21.9537275064267	6.7453543424341	19.4239339174876	0.0346490110126961	1	22.9768637532134	5.92328145239665	16.7753557115605	3.39522620472877	0.202393693648415	17	17	11	17	22	28	12	20	19	10	17	22	7	12	15	16	9	16	13	11	21	22	13	12	23	16	19	22	23	14	20	18
"MA_10431476g0010"	0.0236019	1	28	19	2.82842712474619	0.189018475969588	1	26.9968387776607	18.2728907293182	33.0152683598035	0.0286066676435252	1	27.4984193888303	18.6360143939716	32.9135548910891	4.77042427668383	0.144937983528949	19	38	15	24	33	29	24	31	29	30	16	35	22	29	30	51	37	33	30	33	31	36	30	33	29	19	26	49	21	32	35	14
"MA_10431500g0030"	0.0394425	1	28	15	0.707106781186548	0.230767720004808	1	28	13.5784983490874	1.7216628525265	0.0518748877639063	1	28	14.2892491745437	1.95942835312066	1.00002888159245	0.510367669223405	1	0	0	1	0	3	1	1	3	0	2	2	0	2	1	3	1	2	4	0	2	3	1	0	2	1	1	0	1	1	1	2
"MA_10431507g0020"	0.0344712	1	20	17	19.4454364826301	0.99173741851672	1	20	1.1111518486178	143.405042923334	0.14959722922871	1	20	19.0555759243089	118.485813412428	16.6655943891868	0.140654766247642	49	271	119	159	134	70	106	160	67	72	133	97	169	122	111	76	115	175	150	194	94	147	143	213	78	128	154	96	74	236	127	159
"MA_10431587g0010"	0.0132748	1	24	19	34.6482322781408	0.343635310689598	1	22.3365300784656	20.0287491618559	197.350547153802	0.0291494429383481	1	23.1682650392328	19.5580467581069	188.499591603772	24.7460982665273	0.131279320320989	126	140	159	250	260	248	142	170	143	163	121	118	173	183	172	162	233	269	199	219	175	213	153	203	138	121	173	229	173	202	158	110
"MA_10431660g0010"	0.0078354	1	20	7	135.057395206631	0.760473154092687	1	20	6.2752263415856	2305.09391057546	0.0364840892493743	1	20	6.6376131707928	2163.11108600627	233.501415176623	0.107947029020934	2151	1977	1221	2202	2196	2373	1710	2158	2482	1954	1809	2254	2055	2431	2370	1778	1640	2041	1693	1552	2237	2749	2223	1863	2519	2359	1750	2501	2724	2331	2321	1752
"MA_10431695g0010"	0.00845998	1	20	15	41.0121933088198	0.133787118758509	1	20	16.9056543684474	188.756625416426	0.00881011855992297	1	20	15.9528271842237	164.194095074414	33.5845458128809	0.204541739443555	88	221	146	199	178	105	90	142	109	125	121	100	235	168	279	208	208	226	168	192	87	126	183	181	145	133	141	168	103	219	164	199
"MA_10431698g0010"	0.0381617	1	20	17	73.5391052434009	0.466914168939568	1	20	12.5266851885206	646.26119873055	0.0895818647717659	1	20	14.7633425942603	570.182111694161	70.3554410469761	0.12339117556307	332	644	563	684	712	429	392	493	400	457	424	442	663	595	629	584	509	622	585	573	401	734	570	693	481	501	708	518	551	735	628	548
"MA_10431705g0020"	0.0190842	1	20	13	48.6135912065752	0.736038268846663	1	20	11.602886299175	382.726776858037	0.0739609610267	1	20	12.3014431495875	335.03565820316	48.4498534445654	0.144611035447416	291	530	171	331	371	300	241	282	185	239	293	401	392	419	430	318	348	465	339	387	177	312	236	281	340	594	279	291	418	362	377	347
"MA_10431709g0010"	0.00813666	1	20	7	0.707106781186548	0.208259792329402	1	20.1256873527101	4.9821849878311	2.02720768291833	0.0125062868956488	1	20.0628436763551	5.99431155025531	1.84869406149254	0.906467526855347	0.490328576121195	3	2	2	2	4	4	4	0	2	2	1	2	1	5	1	2	1	0	1	2	1	2	0	2	3	1	3	3	1	3	3	0
"MA_10431727g0010"	0.0356761	1	24	23	48.0832611206852	0.514265205775864	1	24.6109510086455	23.9758449016209	297.231422601287	0.0917035894829732	1	24.3054755043228	23.4854999028239	300.86679620086	108.490293491479	0.360592444435279	254	131	136	230	185	211	264	387	443	305	98	99	150	157	162	217	191	182	210	265	292	531	201	428	202	107	384	370	285	358	193	133
"MA_10431758g0010"	0.0381617	1	24	7	3.53553390593274	0.728338992845698	1	21.2614107883817	7.422133229177	38.3362312386725	0.127380564406133	1	22.6307053941908	7.25038093711452	29.5704746103167	5.82065878273321	0.196840221857733	34	23	18	26	30	28	33	23	26	37	26	33	27	23	46	29	17	29	24	38	27	21	32	28	53	66	30	21	32	27	45	29
"MA_10431764g0010"	0.00244136	1	20	7	304.409469300809	0.264685933497777	1	20	5.18340563278	2205.46480545623	0.00539210471333251	1	20	6.09170281639	2069.38480704001	439.83052948386	0.212541682913475	3122	1656	1140	1884	1809	2768	1716	1966	3434	2495	1804	2564	1327	2134	2218	1834	1088	1673	1614	1163	2445	2820	1749	2000	2804	2418	1461	2324	2367	1888	2539	1169
"MA_10431788g0010"	0.00913013	1	20	3	79.7262895787833	0.948626664872696	1	20	3.58471565007	704.636138456054	0.0497918222350624	1	20	3.292357825035	692.11095314788	97.6426634023241	0.141079494491776	741	826	412	924	831	673	439	728	1007	937	508	604	538	557	716	443	555	622	636	510	640	1088	653	863	597	375	732	1070	482	805	657	464
"MA_10431922g0010"	0.0102207	1	20	7	4.24264068711929	0.341188136093175	1	20	5.5972641819112	28.341502106527	0.0232199169026691	1	20	6.2986320909556	27.0644667918646	4.67649992032952	0.172791134452915	22	38	12	24	30	42	19	29	29	34	22	41	22	29	29	24	17	27	22	22	23	23	22	31	44	26	23	31	31	31	25	20
"MA_10431927g0010"	0.0436088	1	24	21	3.53553390593274	0.409732106017419	1	24.8979591836735	21.5671113446658	18.895690638538	0.0897818351851324	1	24.4489795918367	21.2855266824571	16.3337400453172	3.74471575376134	0.229262602647759	11	20	15	7	31	14	11	14	20	16	8	6	15	17	10	8	22	17	19	13	11	28	20	25	13	18	19	15	11	23	18	11
"MA_10432006g0020"	0.0153698	1	28	17	5.65685424949238	0.154410683530693	1	27.2263549415515	17.4912029042566	47.1075554645819	0.0167160631446416	1	27.6131774707757	17.2524276311889	47.2545162265843	7.44806920386479	0.157616029082839	34	32	27	41	42	39	29	43	49	50	36	37	34	44	52	41	52	59	48	42	57	42	46	46	30	31	45	54	37	48	65	28
"MA_10432049g0010"	0.017125	1	24	21	4.24264068711928	0.471423946622708	1	22.6926483613818	21.3956036726501	17.0255401018038	0.0469792747080441	1	23.3463241806909	21.2199754864237	20.7031927025826	5.08649567994071	0.245686535067908	25	20	24	26	15	18	7	24	8	9	17	9	15	3	21	25	15	19	9	24	10	25	11	27	4	5	25	19	17	23	28	17
"MA_10432079g0010"	0.0271338	1	20	7	1.4142135623731	0.785349138858065	1	20	5.0614976507561	13.2425803202876	0.103321182420761	1	20	6.03074882537805	10.2563248857557	4.61975610501271	0.450429969455119	11	3	4	2	8	7	19	7	16	13	7	3	1	5	10	6	4	2	6	2	8	32	14	15	12	3	8	28	9	9	7	3
"MA_10432086g0010"	0.00947695	1	20	7	816.354778879869	0.578591226889664	1	20	5.2646758338189	2338.122004806	0.0340295206096862	1	20	6.13233791690945	998.268899308884	869.933600976811	0.871442155093761	287	100	56	88	86	106	1413	2122	3412	4080	182	295	112	198	144	219	44	67	167	151	1327	1565	2322	2510	375	168	3611	4087	5239	4594	144	152
"MA_10432087g0010"	0.03114	1	20	3	3.53553390593274	0.448340425273054	1	20	1.00005947623014	35.0741674905727	0.073596587042781	1	20	2.00002973811507	31.8557909482771	4.97672977923354	0.156226847021756	26	47	14	39	41	44	28	43	46	41	29	31	25	29	19	22	32	28	22	33	29	40	30	35	28	28	26	34	20	23	29	18
"MA_10432114g0020"	0.00753414	1	20	7	20.5060966544099	0.381422481431969	1	20	5.2593422876261	244.79418513258	0.0196909755484669	1	20	6.12967114381305	223.505122397333	25.5009834796217	0.114095745126985	266	254	134	198	260	265	195	241	245	244	139	254	220	228	246	188	163	234	201	158	189	264	235	263	283	240	201	288	259	245	250	171
"MA_10432127g0010"	0.0132748	1	28	23	7.07106781186548	0.292284239814871	1	25.9574468085106	21.2400648305931	51.4419978069489	0.0254214977012381	1	26.9787234042553	22.1184168686883	45.0363003973675	6.480469054105	0.143894347380359	38	58	39	46	45	31	32	38	45	37	35	55	35	42	35	42	37	53	48	54	51	44	67	61	49	53	52	44	25	51	47	32
"MA_10432413g0010"	0.0106192	1	20	15	4.94974746830583	0.144546261558647	1	20	11.0694479269173	26.4683788283351	0.0114803866541936	1	20	13.0347239634586	20.1510180227925	5.53263855315368	0.274558761591886	11	25	13	26	21	14	13	16	11	16	14	12	38	23	21	23	22	26	16	18	8	7	19	15	11	23	29	25	36	32	15	26
"MA_10432432g0010"	0.0165271	1	24	7	28.9913780286485	0.585852998874219	1	22.3755458515284	5.9286864571588	273.235742252353	0.0545843035612656	1	23.1877729257642	6.45349841189186	236.280466970764	28.2628691244074	0.119615766325299	236	223	201	266	246	287	193	245	287	233	213	323	259	340	355	197	182	215	193	211	205	193	284	256	415	296	190	275	300	297	263	197
"MA_10432457g0010"	0.0197661	1	20	17	173.948268171891	0.352085337344499	1	20	17.1108272372438	877.456655709517	0.0415310548601596	1	20	17.0554136186219	776.375873568855	168.477062418258	0.217004505361302	407	1424	431	916	1132	376	545	685	474	626	533	429	969	835	659	1000	1100	1149	906	1010	410	612	738	1016	402	712	936	847	379	853	924	727
"MA_10432458g0010"	0.0436088	1	28	21	2.82842712474619	0.988391222925223	1	25.441906653426	18.162878941768	25.7562186908813	0.178624467162087	1	26.720953326713	19.5583502095606	23.919990325771	2.83905859522806	0.118689788606198	23	41	11	21	21	18	18	24	20	24	15	22	26	35	14	22	23	29	21	29	29	27	24	30	26	12	23	26	21	23	27	19
"MA_10432513g0010"	0.049749	1	24	7	42.4264068711929	0.51294443503992	1	22.1052631578947	6.4756685151305	400.445583657773	0.119129316139721	1	23.0526315789473	6.73844068815263	340.726706083783	53.2602579077758	0.156313716996047	355	229	301	374	371	448	326	304	417	303	307	466	267	473	494	347	227	263	262	209	333	392	371	270	563	477	233	390	492	424	399	279
"MA_10432605g0010"	0.0153698	1	24	21	26.1629509039023	0.325235756403136	1	24.7058823529412	20.599550308133	135.286592171553	0.0314853113990816	1	24.3529411764706	20.8070472737143	127.089304198313	21.8226041945188	0.171710785043455	75	178	75	128	165	103	87	96	95	80	110	108	79	105	82	150	134	139	127	162	120	147	165	175	79	147	117	112	43	74	175	96
"MA_10432680g0020"	0.0227741	1	20	7	13.4350288425444	0.734952874143093	1	20	4.783220368906	262.376606367663	0.0851973137525139	1	20	5.891610184453	250.634712427452	33.2620529024327	0.132711277621055	232	242	125	261	272	303	183	253	291	248	199	278	188	269	270	237	207	223	222	159	248	362	258	286	255	212	218	340	246	283	245	140
"MA_10432939g0010"	0.0165271	1	20	13	17.6776695296637	0.215302723832981	1	20	12.069332601798	161.141276817727	0.023621872257121	1	20	12.534666300899	145.286518559847	18.6185222946529	0.12815037815765	142	119	100	158	117	152	93	109	137	114	132	140	156	160	217	167	122	141	144	149	101	145	108	151	188	130	119	142	196	161	166	117
"MA_10432950g0010"	0.0381617	1	28	7	1.4142135623731	0.801243797361907	1	28	4.7920571711701	8.39921371905048	0.137214029301533	1	28	5.89602858558505	5.37860045228686	2.82515577061066	0.525258530666554	8	3	2	15	9	6	6	2	2	6	8	13	3	5	5	5	1	3	5	1	4	2	4	4	13	6	2	4	4	5	2	6
"MA_10433076g0010"	0.0197661	1	20	7	6.36396103067893	0.827385425368422	1	20	5.0617073746813	69.9136122517841	0.0836232555411554	1	20	6.03085368734065	57.2602899232591	12.6835893180189	0.221507598634544	44	51	19	50	59	44	54	38	72	47	64	58	25	46	58	53	42	44	29	35	101	87	74	60	55	52	59	84	104	57	54	43
"MA_10433084g0010"	0.0087833	1	20	13	11.3137084989848	0.511465403160564	1	20	9.7121764746437	125.169498896421	0.0287752301664529	1	20	11.3560882373218	110.124324141893	18.430519705834	0.167361024455294	135	204	63	100	103	59	113	106	73	76	96	127	162	144	160	133	117	136	122	156	38	68	91	124	150	175	103	111	92	107	124	118
"MA_10433103g0010"	0.00530245	1	24	7	12.0208152801713	0.108665450766626	1	22.9775784753363	5.8634731232042	119.951475570576	0.0048740581629082	1	23.4887892376682	6.42241098117083	98.0613081848108	16.9576957008452	0.172929527606198	94	99	81	77	101	100	135	96	84	88	104	130	87	125	125	110	75	96	85	82	83	103	129	99	138	138	74	90	174	104	102	98
"MA_10433112g0010"	0.00470198	1	24	23	24.7487373415292	0.0897149674687147	1	25.6456456456456	23.6703386938463	156.58492969052	0.00369989338006893	1	24.8228228228228	23.3497153842185	140.340016844461	24.328600008276	0.173354689241911	122	92	71	123	119	144	100	133	163	176	84	133	82	81	139	110	104	159	141	130	199	177	171	158	165	136	112	164	179	162	108	67
"MA_10433118g0020"	0.0465877	1	24	5	106.773123959169	0.636817259148953	1	23.1855203619909	4.9772796037845	984.230196809139	0.134030144875769	1	23.5927601809954	4.9899304593428	829.302855025396	122.199613895473	0.14735221656958	692	853	691	947	954	1019	667	851	842	549	777	1161	770	1216	947	455	696	671	636	506	900	891	1003	714	1221	1028	659	1042	1104	1058	1004	833
"MA_10433224g0010"	0.00326714	1	20	7	1.4142135623731	0.367618273177936	1	20	4.8256529294431	5.0522244751468	0.00927765064602903	1	20	5.91282646472155	4.07817197363715	1.81866518331283	0.445951076872033	3	2	4	2	7	4	10	3	5	5	2	6	2	3	2	8	1	1	2	2	9	8	3	4	3	4	2	12	3	5	5	1
"MA_10433237g0010"	0.0481216	1	28	17	3.53553390593274	0.485135283696036	1	25.2413793103448	17.0235757175539	14.9991995043249	0.11106259581042	1	26.6206896551724	17.0581936665596	13.0259349872634	2.5551111410461	0.196155680459365	5	16	4	14	13	8	7	8	6	10	12	9	18	18	15	17	19	24	9	6	9	16	14	14	7	16	8	16	10	9	14	9
"MA_10433253g0010"	0.0421638	1	28	9	0.707106781186548	0.64501378519051	1	28	6.92179596408303	1.90727913063617	0.125229878294479	1	28	7.96089798204152	1.41430566295911	0.932343068397266	0.659223174180433	2	0	1	2	6	1	1	2	2	2	4	1	1	0	1	2	1	0	3	3	0	1	1	0	2	0	0	1	1	0	0	4
"MA_10433266g0010"	0.00122813	1	24	21	4.24264068711929	0.0469297251734331	1	24.9951219512195	20.028984901003	38.4638711651096	0.000620241887507977	1	24.4975609756098	20.5328236540772	35.3366315633	5.88875182880135	0.166647231733239	28	42	28	21	37	32	36	21	28	28	27	16	33	31	27	47	35	49	34	40	36	51	33	41	24	23	39	42	32	32	35	15
"MA_10433266g0020"	0.0344712	1	24	21	20.5060966544099	0.401424412252597	1	25.0930460333007	21.121144768647	197.099365129216	0.0730675583928783	1	24.5465230166503	21.0696684214986	187.519980896606	26.454002516834	0.141072980011768	136	159	98	176	181	155	195	218	163	168	104	104	145	191	142	216	172	243	168	165	121	295	185	249	130	102	228	238	176	231	149	110
"MA_10433267g0010"	0.0408031	1	24	21	19.7989898732233	0.441426344094441	1	24.9464459591042	21.3625011243884	222.089530840308	0.0903594090161166	1	24.4732229795521	21.1856670453647	201.292876099889	18.3111206505793	0.0909675543683554	145	213	97	175	206	158	193	172	185	184	137	153	159	186	154	200	227	247	180	174	206	308	219	287	162	186	213	222	158	207	198	172
"MA_10433336g0010"	0.0421638	1	28	23	2.47487373415292	0.521556385190356	1	24.3304843304843	0.4975020930409	39.5075737944312	0.105932578247045	1	26.1652421652421	24.0965691512195	35.7326350414895	4.07145232410211	0.113942123758147	36	37	31	36	36	36	28	33	34	31	24	49	31	35	28	36	31	34	31	35	29	41	34	46	40	39	45	54	23	31	43	27
"MA_10433389g0010"	0.00984881	1	28	25	1.76776695296637	0.0944425296544412	1	25.0439882697947	24.7627590212103	6.25810070160523	0.00742272825683998	1	26.5219941348973	24.9522598282446	4.88160085639859	1.70223367672617	0.348703986007983	6	9	3	7	7	8	7	2	4	2	3	4	3	3	7	4	3	7	0	4	3	7	8	6	10	5	7	9	2	5	5	3
"MA_10433474g0010"	0.0408031	1	24	21	4.24264068711929	0.395887310594154	1	23.9663236669785	21.1895727178993	28.3604951910874	0.0827964391722509	1	23.9831618334892	21.0948633049131	24.8654791372719	3.70401377079574	0.148962091192671	11	35	21	21	26	19	17	14	17	20	16	9	32	30	20	12	31	30	31	23	21	25	34	35	18	23	35	27	15	26	34	14
"MA_10433490g0010"	0.0127856	1	20	17	1.76776695296637	0.398370605960618	1	20	16.73382288546	12.6083711356967	0.03198569234266	1	20	16.86691144273	10.2787213008906	2.85040674233386	0.277311414415611	2	22	8	13	15	7	6	9	8	10	12	8	10	16	11	8	20	16	13	14	7	10	9	13	8	8	10	7	5	10	13	6
"MA_10433570g0010"	0.0114446	1	24	19	4.24264068711929	0.109080395982473	1	24.0112464854733	18.6568909298523	24.5305886905759	0.0095949532254328	1	24.0056232427367	18.8284866841929	24.3219821480932	4.9288906182983	0.202651683085982	22	23	14	29	23	24	18	32	24	23	15	10	26	18	17	18	29	28	22	25	21	29	22	37	10	16	24	30	10	16	16	19
"MA_10433575g0020"	0.0381617	1	20	7	8.1317279836453	0.785612239361368	1	20	5.892448863681	146.364241378363	0.135127775401809	1	20	6.4462244318405	139.34846728378	11.7713523562992	0.0844742147922382	118	135	100	127	143	161	141	138	169	114	130	129	122	128	124	161	116	137	109	111	147	161	134	145	131	160	131	161	140	145	166	110
"MA_10433707g0020"	0.0450538	1	20	7	2.12132034355964	0.751803086200432	1	28	13.2222400850016	27.5855550075241	0.148532976473982	1	24	9.86667432214354	31.2511232166944	5.20772562305422	0.166641230362953	20	13	19	15	35	47	20	20	35	23	25	27	8	44	29	40	17	18	22	12	45	42	33	19	28	8	26	37	29	23	23	26
"MA_10433757g0010"	0.0177636	1	20	3	5.65685424949238	0.597455896473962	1	20	2.1940555377229	86.9123187263718	0.0588562050050451	1	20	2.59702776886145	80.5497460322316	10.2492914766107	0.127241760296916	95	63	64	84	98	93	48	80	74	82	75	64	47	73	85	85	73	77	72	77	89	105	75	107	96	54	75	117	57	98	95	62
"MA_10433869g0010"	0.0165271	1	20	5	78.1352993211135	0.678094334347086	1	28	24.9313999313846	356.228290227028	0.0615398363716421	1	24	1.68488568487911	232.416452186069	69.2672727445882	0.298030849765893	151	188	110	225	206	279	233	296	205	108	189	219	147	117	221	152	140	176	143	105	554	463	444	313	247	168	228	404	553	410	306	145
"MA_10434006g0010"	0.00354603	1	20	15	19.4454364826301	0.0334652457964868	1	20	16.7772668733745	82.105867932063	0.00119133600991139	1	20	15.8886334366873	70.4418460519369	17.5785714390276	0.249547285090554	29	75	53	81	73	35	44	78	48	56	57	39	112	84	112	87	95	98	56	80	28	62	93	88	32	79	62	54	52	92	75	73
"MA_10434030g0010"	0.0344712	1	20	7	79.1959594928933	0.655209985258073	1	20	5.1271462178404	611.918364936535	0.108196135741368	1	20	6.0635731089202	508.643453729172	110.399673530661	0.217047270973909	426	582	284	355	473	503	806	390	832	578	646	630	246	546	419	391	297	205	318	167	913	1008	717	670	577	378	373	592	477	464	731	415
"MA_10434033g0010"	0.00128439	1	20	7	32.5269119345812	0.0837595559295773	1	20	5.4074671913001	134.291803756156	0.00109056514566186	1	20	6.20373359565005	114.108335812529	36.9702811736209	0.323992817092349	162	70	80	64	120	139	139	135	215	129	136	102	45	68	61	101	55	68	80	54	141	119	106	144	119	92	106	156	241	119	155	85
"MA_10434067g0010"	0.0087833	1	28	21	22.2738636073762	0.874338791092212	1	28	22.8172857764559	297.412756084832	0.0450729204582985	1	28	21.908642888228	275.63931616375	23.2217397501975	0.084246834135962	265	274	168	273	269	245	225	263	261	294	200	261	264	268	271	329	207	342	211	303	213	340	335	301	339	294	284	319	338	263	277	166
"MA_10434174g0010"	0.00596456	1	28	3	8.48528137423857	0.528656564872064	1	23.921568627451	5.1265360974288	99.5963853729223	0.0213135668811035	1	25.9607843137255	4.17253244719139	50.9393969291443	45.5787049167296	0.89476333966279	97	11	46	17	24	34	358	41	27	16	35	54	6	34	19	127	18	9	15	14	25	31	62	21	104	36	27	25	211	18	338	59
"MA_10434204g0020"	0.000823367	1	28	17	0.707106781186548	0.0585951557488875	1	25.6456456456456	17.3079795239052	4.30348683471017	0.000527766016128695	1	26.8228228228228	17.1938647215373	3.31275528171203	1.17389625761774	0.354356466986317	3	1	2	2	1	4	1	3	3	2	1	4	3	2	3	3	7	4	6	7	3	2	5	3	4	3	4	2	2	2	1	1
"MA_10434287g0020"	0.0394425	1	20	7	282.489159084026	0.753301549706571	1	20	6.1731161567831	5464.41172654315	0.134185680454022	1	20	6.58655807839155	5186.06828782958	617.225673405873	0.11901610992172	4672	5222	3255	4989	5053	5309	4511	5283	6055	4886	4402	4929	4012	5402	5054	5020	3494	3476	3823	3623	4729	7197	5229	5547	5550	4810	4427	6156	5813	5250	6038	4243
"MA_10434290g0020"	0.036881	1	28	15	1.4142135623731	0.762557731959825	1	26.6043613707165	20.1606260863028	13.1942683540011	0.128558234943098	1	27.3021806853583	17.6577988088918	14.2332265812873	2.1350844489992	0.150007058259456	15	10	5	10	8	17	7	11	13	12	13	15	14	11	17	12	12	16	11	5	22	20	11	6	10	13	12	18	13	10	12	10
"MA_10434301g0010"	0.0204938	1	20	9	95.8129688507772	0.427873433979674	1	20	5.4321512759316	729.57170991643	0.0503024754385252	1	20	7.2160756379658	584.740333053067	111.31049496049	0.19035884591595	777	586	295	413	454	623	528	569	779	588	719	800	462	560	844	573	308	551	392	298	669	887	731	519	1029	913	417	668	887	588	783	462
"MA_10434308g0030"	0.0450538	1	20	7	4.24264068711929	0.892902571638527	1	20	4.944899029565	48.2582927497321	0.16949040770059	1	20	5.9724495147825	42.3733586373128	5.97227903422072	0.140944197634636	45	37	26	38	31	46	66	42	58	60	36	34	33	36	35	39	30	26	33	55	28	60	58	61	43	47	37	66	41	40	43	36
"MA_10434378g0010"	0.0165271	1	24	21	2.12132034355964	0.20799664935469	1	24.9464459591042	21.4149094488918	14.3182514228651	0.0229389646243715	1	24.4732229795521	21.2113741263184	12.1148652831747	2.25929709203674	0.186489658714942	4	16	7	8	17	9	5	9	10	13	8	10	9	8	9	9	11	9	12	14	21	18	13	22	15	5	11	16	12	10	11	9
"MA_10434396g0010"	0.0244296	1	20	3	15.556349186104	0.741822733740911	1	20	0.9320724570929	117.538127811049	0.09080438389461	1	20	1.96603622854645	92.8067471616706	24.5311451286712	0.26432501815776	109	118	54	99	80	70	111	141	182	122	114	98	48	47	43	47	62	116	105	85	146	252	116	199	77	128	41	61	55	56	110	44
"MA_10434565g0010"	0.00913013	1	20	11	5.65685424949238	0.310337855786964	1	20.5124099279424	8.2163030069999	54.1534371309239	0.0194550498950505	1	20.2562049639712	9.62729606214706	46.4026600709604	6.37794329649959	0.137447794733023	48	37	34	34	37	40	46	47	50	55	45	55	37	54	59	45	47	51	40	28	44	73	49	36	54	41	51	56	52	58	52	58
"MA_10434623g0020"	0.0236019	1	20	19	0.707106781186548	0.999822377322333	1	20	19.6700491663305	2.77444114809597	0.112008918198852	1	20	19.3350245831653	2.18455206204817	0.654237173182295	0.299483443104075	2	3	2	7	1	1	0	2	0	1	1	3	3	1	1	6	3	3	4	0	1	3	1	7	2	2	1	4	0	9	0	1
"MA_10434647g0010"	0.0137639	1	20	15	22.9809703885628	0.186509096197003	1	20.3172085646312	12.3642310612125	88.5854764473225	0.0178797775012465	1	20.1586042823156	13.6933320620749	75.502263680247	27.332184624087	0.362004836568068	28	72	60	116	88	112	23	17	31	24	144	121	76	81	150	143	79	136	70	25	42	62	21	28	109	88	23	47	54	41	122	91
"MA_10434668g0010"	0.0102207	1	20	17	1.4142135623731	0.199205967970079	1	20	16.7775107948122	13.4388616589574	0.014652742908655	1	20	16.8887553974061	10.7212626666541	3.64954138348553	0.340402198598915	8	15	6	12	10	17	4	8	12	9	10	12	14	16	11	5	12	14	14	24	11	13	13	10	9	8	13	6	10	11	8	9
"MA_10434688g0010"	0.00117631	1	28	21	32.8804653251745	0.137923457964768	1	26.6043613707165	23.6079952236596	401.013098954756	0.00157802791672657	1	27.3021806853583	22.3519284209527	361.869020185941	46.1294019881249	0.12747541075614	364	304	225	370	369	329	289	328	343	363	240	324	294	390	385	365	247	390	323	359	424	415	392	515	457	303	300	485	355	441	390	208
"MA_10434756g0010"	0.0300749	1	20	7	9.19238815542512	0.92673238752492	1	20	5.2197197129593	206.412925745604	0.127655313848041	1	20	6.10985985647965	182.689144370971	28.7010695833877	0.157103311651112	210	188	140	170	152	176	165	174	253	136	210	159	103	190	217	158	106	92	94	147	231	262	258	196	274	115	170	196	246	171	198	152
"MA_10434774g0010"	0.0344712	1	20	17	35.8856691452173	0.178822980403083	1	20	17.172104203491	231.401015538031	0.0375340385242502	1	20	17.0860521017455	197.495138263053	36.0948928756584	0.182763450245453	71	247	135	212	260	74	115	124	120	127	173	115	262	224	325	162	329	309	236	215	80	191	192	195	212	223	189	203	172	218	241	197
"MA_10434784g0010"	0.00596456	1	20	7	27.0468343803854	0.636486028592448	1	20	5.3574677065488	172.262125280175	0.0249561768885663	1	20	6.1787338532744	158.447852194734	46.0842826320753	0.29084826328499	124	91	108	106	158	242	154	162	211	168	128	122	34	113	136	202	71	68	112	65	213	196	197	171	130	53	183	247	172	205	157	115
"MA_10434785g0010"	0.0280735	1	20	3	4.24264068711928	0.604882894737287	1	21.767204757859	21.0260316073154	73.3540151203765	0.0861906103662774	1	20.8836023789295	1.21072693016909	74.1980460254709	16.4797219870698	0.222104527946903	72	71	61	101	66	91	63	52	131	75	62	50	40	48	43	70	55	78	92	39	78	146	67	70	42	48	49	105	80	54	69	33
"MA_10434815g0010"	0.0064506	1	20	15	47.0226009489054	0.141449994871798	1	20	16.9391883819479	237.255777676473	0.0072989479002995	1	20	15.969594190974	201.729062805003	51.522909678548	0.255406479176238	174	378	136	215	237	151	130	210	133	125	173	188	337	276	238	203	285	282	215	347	105	116	225	174	231	262	150	207	180	262	220	243
"MA_10434912g0010"	0.00984881	1	20	7	82.7314933988261	0.765208329785512	1	20	4.9999465742495	1034.34356518797	0.0443743747415157	1	20	5.99997328712475	601.548090753132	159.699234416192	0.265480411077775	699	328	331	599	632	925	362	562	783	559	483	516	256	600	550	717	260	347	410	177	615	566	448	501	603	339	644	909	632	812	636	421
"MA_10434912g0020"	0.0137639	1	20	7	13.4350288425444	0.692814796436041	1	20	4.999941179418	89.7004477821109	0.0539032681738579	1	20	5.999970589709	56.8558147990098	17.0530075279826	0.299934273886786	63	23	32	44	57	83	67	53	75	59	31	47	21	58	39	70	18	23	32	14	53	59	42	63	57	24	64	93	76	93	65	37
"MA_10434931g0010"	0.036881	1	20	17	2.12132034355964	0.982003114670259	1	20	16.9256754245866	9.82927572664273	0.15639419403404	1	20	16.9628377122933	8.2243509723159	2.9090796824498	0.353715410765189	3	29	6	3	7	0	11	18	5	9	4	6	13	9	1	8	16	15	11	14	0	7	12	6	8	6	15	4	1	6	6	16
"MA_10434945g0020"	0.0114446	1	20	9	9.19238815542512	0.199861872744434	1	20	4.8962645171321	87.0556487880581	0.0161952131963051	1	20	6.94813225856605	73.141480881985	15.5365196903122	0.212417352000031	85	77	35	37	45	48	92	108	128	118	77	82	78	66	77	69	52	58	55	54	79	94	120	100	102	77	48	92	100	76	89	53
"MA_10435000g0010"	0.0408031	1	20	13	15.2027957955108	0.973237395907603	1	20	8.7950501614923	429.148659101419	0.167824160874758	1	20	10.8975250807461	352.952792319403	43.7845690367828	0.124052196184809	318	535	229	306	320	307	223	398	305	287	278	415	412	462	461	377	328	367	308	403	222	245	322	346	540	517	456	427	393	511	367	353
"MA_10435042g0010"	0.0137639	1	20	7	26.8700576850888	0.582603424629711	1	20	4.7983504766617	221.495744294092	0.0467177852240165	1	20	5.89917523833085	188.950670137622	29.1381286479482	0.154210242423197	190	226	92	132	187	180	251	259	332	269	151	180	151	182	141	165	150	150	136	180	201	286	280	293	230	197	153	214	180	186	252	142
"MA_10435062g0010"	0.0118715	1	20	5	1.4142135623731	0.180239227093346	1	20	4.8674102984377	9.38401885539432	0.0152926923265215	1	20	4.93370514921885	8.32949193748609	2.69385052956043	0.32341114557504	11	9	2	6	9	17	8	10	6	9	6	8	3	6	8	6	14	5	8	3	6	8	6	15	9	15	6	11	5	11	9	9
"MA_10435067g0010"	0.0450538	1	28	19	2.82842712474619	0.354639867649457	1	27.1111111111111	20.2237166363934	17.6189876547672	0.0820711630195142	1	27.5555555555556	19.6268328365538	13.6016165774674	4.86474244295403	0.35765913670975	3	23	5	8	16	4	8	14	16	15	15	4	14	8	6	8	29	22	10	24	9	20	20	26	3	9	19	19	2	13	17	6
"MA_10435097g0010"	0.0290742	1	24	23	2.12132034355964	0.439563610806696	1	21.5113350125945	0.963598933053898	21.010398617837	0.0684990677740691	1	22.7556675062973	0.0355929590291649	19.7681300951078	3.29664961517672	0.166765880197874	17	23	19	33	32	17	13	21	21	19	11	18	15	24	25	13	17	17	13	19	19	19	25	27	28	12	27	21	15	26	16	8
"MA_10435261g0010"	0.0290742	1	24	9	4.24264068711929	0.485831978162911	1	23.9663236669785	4.8307829880368	19.3431945298374	0.0742956097172685	1	23.9831618334892	6.91393133416345	17.9601828365968	3.74409798503648	0.208466585173468	28	27	11	17	21	31	16	19	34	30	21	25	21	17	27	15	14	27	14	22	7	6	9	25	30	19	19	18	27	21	27	7
"MA_10435424g0020"	0.00369077	1	20	7	23.3345237791561	0.5227744426782	1	20	4.999941179418	274.633717788215	0.0139894515596571	1	20	5.999970589709	155.138130864912	45.3095658137478	0.292059505687879	203	80	79	95	142	205	144	154	192	109	127	172	63	160	132	110	68	62	91	73	185	231	186	109	234	137	77	198	175	142	177	136
"MA_10435443g0020"	0.0436088	1	28	21	6.01040764008565	0.558307326502764	1	26.4943123061013	23.0820463126981	63.6336437784323	0.114804977371543	1	27.2471561530506	22.0866483553442	59.1470588454895	5.50138696231399	0.0930120122571997	57	80	47	62	55	54	40	53	66	69	57	46	45	52	54	56	50	66	63	64	51	70	73	74	65	57	57	64	62	59	67	45
"MA_10435462g0010"	0.0118715	1	24	7	2.82842712474619	0.174964950445322	1	22.3365300784656	6.7106555196593	13.5977327991342	0.0149068760906503	1	23.1682650392328	6.8589738541197	8.66895895417799	5.16135673281411	0.595383685641585	6	5	3	4	12	6	25	14	7	8	7	13	0	14	8	11	4	1	2	3	13	15	4	5	21	8	2	8	16	2	24	23
"MA_10435492g0010"	0.0381617	1	24	7	80.6101730552664	0.57532870255674	1	22.4539877300613	5.8782254406041	1095.59256977139	0.105797977848952	1	23.2269938650306	6.42756522801194	999.373588823536	117.4931678659	0.117566813031564	1069	802	736	1007	1196	1449	1024	1051	1197	1017	801	1335	998	1233	1461	937	677	998	852	703	893	1107	1137	968	1452	1191	667	1147	1482	1014	1105	757
"MA_10435536g0010"	0.00369077	1	28	5	3.18198051533946	0.12146919756248	1	26.1162079510703	6.4425074600962	21.90102088496	0.00390482805321113	1	27.0581039755352	5.7533322347554	14.9619842614245	7.25092841789122	0.484623449082608	17	6	11	18	22	20	38	18	11	3	17	27	8	25	22	15	8	3	12	1	18	6	19	8	19	9	3	22	19	13	36	32
"MA_10435546g0010"	0.0356761	1	20	17	6.01040764008565	0.359634092565499	1	20	17.0239276534619	36.3627090227944	0.0687186257862675	1	20	17.0119638267309	35.1713198812368	5.24126837693529	0.149021088620885	27	40	23	46	30	22	24	49	23	32	17	32	46	32	34	41	41	46	36	38	19	32	39	36	26	26	34	32	32	35	49	22
"MA_10435550g0030"	0.0159293	1	24	5	57.9827560572969	0.307974050708605	1	28	25.1374740714267	589.875290351997	0.0309915802924697	1	26	1.3793034379243	425.514656495221	96.3127201207835	0.226344072173846	341	463	196	424	335	429	542	630	568	356	334	397	452	471	417	190	335	329	266	316	584	651	697	503	512	361	519	773	781	764	438	362
"MA_10435613g0010"	0.0465877	1	20	7	57.9827560572969	0.457873280785409	1	20	5.4402794886928	309.216071914757	0.103404998839962	1	20	6.2201397443464	264.977611220998	72.4570717571781	0.273446014639882	316	129	151	210	307	385	416	265	346	192	285	283	70	232	197	202	109	105	189	90	491	462	280	212	364	190	173	307	427	208	354	234
"MA_10435632g0010"	0.0041712	1	20	7	201.878986028759	0.653218267484948	1	20	5.2385417246932	1036.95917549778	0.0188151580831839	1	20	6.1192708623466	939.621253755292	293.53228353345	0.312394257111914	808	505	520	587	820	1098	1112	1182	1731	1375	788	649	329	727	726	1092	423	388	561	347	1201	1273	1343	1086	627	227	981	1477	1336	1466	776	680
"MA_10435702g0010"	0.0344712	1	24	19	0.707106781186548	0.235593360109681	1	23.7002775208141	19.6593602265774	2.91216806827971	0.0472107526580173	1	23.850138760407	19.3325149252454	2.51977619124735	0.757486612457603	0.300616624241786	0	1	2	3	1	2	1	2	1	1	1	2	5	3	3	3	3	2	1	2	2	2	3	5	1	4	4	4	2	1	1	2
"MA_10435728g0010"	0.0110177	1	20	7	17.3241161390704	0.681877107633833	1	20	4.9999200653026	182.347385852344	0.0442586750266792	1	20	5.9999600326513	119.059156189413	27.9320394538772	0.234606395239689	137	69	76	84	131	177	120	133	209	122	110	95	53	112	111	123	51	65	93	73	168	149	122	126	117	51	82	169	125	129	140	75
"MA_10435732g0040"	0.0271338	1	28	21	2.12132034355964	0.603302876241744	1	28	20.9819035976961	14.9745597529296	0.0836879088213469	1	28	20.990951798848	12.3762987984661	2.36778997771922	0.191316484538389	11	10	9	14	12	11	5	14	6	9	9	12	16	13	9	12	19	15	6	12	15	19	15	21	10	11	14	14	12	7	20	7
"MA_10435734g0010"	0.0102207	1	20	7	56.5685424949238	0.239732201642061	1	20	6.1355996891841	399.556163516826	0.0171799396218437	1	20	6.56779984459205	325.405814784201	71.2515272481597	0.218962059099686	301	207	162	275	333	335	364	379	476	237	290	316	218	323	306	237	231	222	223	131	364	498	461	282	354	305	303	406	600	443	378	282
"MA_10435747g0010"	0.0271338	1	24	13	2.82842712474619	0.144911227515424	1	20.9484873262469	11.3267384524649	23.4726129623787	0.0257097248441308	1	22.4742436631235	12.1626278208323	19.5106866842781	4.93726797353866	0.253054546640696	9	8	16	25	30	19	13	11	11	12	18	24	31	29	33	33	18	11	13	10	17	25	23	20	28	13	16	18	14	16	23	22
"MA_10435755g0010"	0.0300749	1	20	7	4.94974746830583	0.803306691380902	1	20	5.4304715297278	49.6106810006731	0.114106758958075	1	20	6.2152357648639	46.0244694070158	13.8170778352921	0.300211561660846	38	38	21	26	33	71	44	39	57	30	39	39	9	50	49	60	16	32	31	20	57	82	39	26	59	30	27	81	32	70	50	29
"MA_10435761g0010"	0.03114	1	24	21	159.80613254816	0.196649416700547	1	24.6583253128008	21.883862083006	1672.4403440865	0.0373273566449864	1	24.3291626564004	21.4398764555832	1717.83236033844	209.01682711237	0.121674752402027	1726	1629	916	2112	1773	1120	1045	1619	1412	1369	1374	1253	1591	1652	1726	1749	1197	1722	1479	1551	1444	2185	1437	1845	1561	1718	1783	1790	1505	1675	1587	1308
"MA_10435768g0010"	0.0481216	1	20	7	62.9325035256027	0.913462531225545	1	20	4.9999433556925	2084.19715662762	0.181303282842426	1	20	5.99997167784625	1445.28678832371	194.57970416073	0.134630514672047	1488	1358	748	1243	1314	1679	1247	1271	1492	1508	1102	1349	967	1250	1312	1763	901	1126	1046	1121	1619	2028	1381	1575	1721	1287	1235	1512	1456	1287	1643	1146
"MA_10435816g0010"	0.0450538	1	24	23	5.65685424949238	0.23460882157645	1	24.8015488867377	22.583652722918	47.8184379573873	0.0586607970191562	1	24.4007744433688	22.8013966638307	43.7841147850268	6.69374555852989	0.152880687239999	28	47	27	33	41	37	43	41	40	42	27	41	33	28	34	33	59	42	37	42	49	51	39	70	34	32	49	59	40	42	54	34
"MA_10435826g0010"	0.0421638	1	28	25	2.82842712474619	0.336579490136048	1	28	24.9846147616308	13.4062068851043	0.0745778077028955	1	28	24.9923073808154	8.57660236354971	3.55382612109145	0.414362934230821	1	8	4	8	7	1	13	4	8	5	10	5	3	8	7	5	8	7	9	2	8	15	18	15	6	11	13	24	11	16	5	6
"MA_10435835g0010"	0.00340129	1	20	7	44.5477272147525	0.0740788568941836	1	20	5.382765192203	157.631815425475	0.00233979050946265	1	20	6.1913825961015	109.331406350192	51.5257697432677	0.471280590484944	103	40	72	66	122	165	225	168	169	57	109	77	22	70	33	34	54	41	63	24	151	213	183	93	96	55	102	237	259	230	134	74
"MA_10435921g0020"	0.049749	1	28	21	10.6066017177982	0.533960660036224	1	28	20.8534736312557	99.2754811956731	0.122943582064798	1	28	20.9267368156278	88.3383888306191	8.12436800728799	0.091968713883448	53	104	45	79	84	81	67	75	89	81	76	89	94	87	88	107	87	110	76	80	88	111	109	113	95	100	91	116	79	80	81	75
"MA_10435970g0010"	0.0227741	1	20	5	0.707106781186548	0.962053571712069	1	20	1.3799399451513	1.38318500514241	0.105623761250558	1	20	3.18996997257565	0.951704219501811	0.548851858539424	0.548851858539424	2	1	0	1	1	2	3	2	1	1	0	0	2	0	0	0	0	0	4	0	0	3	1	2	1	1	2	2	1	0	1	0
"MA_10435970g0030"	0.017125	1	24	21	1.4142135623731	0.188730917087979	1	23.9663236669785	21.2330852453582	4.12835935404053	0.0217664893797216	1	23.9831618334892	21.1166348540737	3.93831413608712	2.35316665767782	0.597506084168235	3	1	0	5	3	5	2	1	2	2	5	1	0	1	2	3	2	2	2	1	6	13	3	5	2	0	5	6	1	1	2	2
"MA_10436017g0030"	0.00509236	1	24	13	1.4142135623731	0.0439685717409839	1	21.8414322250639	12.3969763238282	3.1496658979131	0.00210565860731127	1	22.9207161125319	12.7124774257242	2.05285537705337	1.3787156124909	0.671608739661863	3	0	1	1	2	4	1	0	3	0	2	5	5	5	4	5	4	4	1	2	0	0	1	1	3	2	1	0	5	0	0	2
"MA_10436027g0010"	0.017125	1	20	1	1.4142135623731	0.152736066049043	1	20	0.448831460524399	4.09814046644207	0.0181686643620381	1	20	0.724415730262199	3.06904457731492	1.78012098678551	0.580024480564214	8	2	3	3	6	7	4	4	4	4	0	4	2	1	1	2	4	3	3	6	3	8	6	7	3	4	1	0	0	0	1	2
"MA_10436152g0010"	0.049749	1	20	5	2.82842712474619	0.356095399371492	1	20	5.0152321878685	34.376253570255	0.0891673195548749	1	20	5.00761609393425	29.6948385696058	5.88340518277276	0.198128882532291	15	31	26	28	28	23	31	47	32	42	20	31	21	15	21	25	18	29	21	30	20	42	34	55	40	32	28	47	24	27	25	26
"MA_10436206g0020"	0.00107678	1	20	13	39.5979797464467	0.0394995809509561	1	20	9.8490628212585	340.938239502826	0.000470631780112196	1	20	11.4245314106292	294.994060198749	54.9125531093255	0.186147995903134	273	297	157	252	272	361	204	238	290	238	206	245	276	396	424	332	308	316	236	295	201	190	286	224	276	340	214	318	370	349	272	341
"MA_10436219g0020"	0.026194	1	28	21	6.36396103067893	0.157583886464331	1	25.4925373134328	21.6255167794179	42.8938797152971	0.0267891828129708	1	26.7462686567164	21.3743841387502	37.0001947978843	5.86860774323546	0.158610185035324	29	27	20	35	38	21	24	37	28	30	38	30	23	33	30	49	35	33	31	45	38	57	35	53	35	30	54	54	36	37	38	22
"MA_10436265g0010"	0.00470198	1	24	1	3.53553390593274	0.234103612399412	1	22.6525198938992	1.9588043912468	28.6299571625701	0.00859880018194004	1	23.3262599469496	1.49449570537162	25.9861069459784	4.28722821641148	0.16498155053868	23	40	30	35	31	23	12	39	25	18	20	26	23	23	20	14	30	27	27	20	27	23	20	42	28	23	34	30	16	37	30	17
"MA_10436269g0010"	0.0394425	1	28	19	7.42462120245875	0.379381457130435	1	28	17.707012768111	31.1753343109459	0.0778432340297626	1	28	18.3535063840555	26.4568876893053	4.15335685339281	0.156985844373211	19	25	11	16	21	15	12	39	31	18	19	19	28	31	39	32	27	28	24	34	19	40	31	40	24	25	33	30	20	28	23	25
"MA_10436269g0020"	0.0421638	1	24	23	5.65685424949238	0.689442643770325	1	25.8006042296073	21.5312202305296	117.36566741091	0.131919398228101	1	24.9003021148037	22.3213430736493	107.501201033638	10.1432535622727	0.0943547929208597	121	116	71	113	126	78	115	108	132	101	86	77	130	100	90	106	104	108	85	96	109	150	130	145	123	125	97	100	113	99	106	91
"MA_10436303g0010"	0.00189397	1	20	7	15.556349186104	0.411945338926566	1	20	5.4326671672017	65.7428625838506	0.00636336470010812	1	20	6.21633358360085	33.2847898578773	21.8643130923415	0.65688601868	25	10	5	8	15	20	62	63	49	28	8	33	17	13	14	11	13	5	8	12	31	77	73	40	40	15	81	82	143	136	14	28
"MA_10436333g0010"	0.0333381	1	20	5	2.12132034355964	0.380191392010217	1	20	4.3501339553693	11.4364266607154	0.0680404241277507	1	20	4.67506697768465	8.77595150184615	2.57475450678186	0.293387504049016	8	9	5	2	10	15	6	13	14	6	3	7	5	11	3	14	10	12	7	3	9	14	12	12	10	6	14	15	13	15	9	5
"MA_10436351g0010"	0.00146271	1	20	13	14.142135623731	0.552937298133586	1	20.1573564122738	8.8382879319281	127.577553118963	0.00656731193009996	1	20.0786782061369	10.9274655774708	108.282352659822	24.2319401068759	0.223784758196033	107	203	62	60	84	81	94	142	120	134	81	119	156	162	146	119	112	127	73	160	27	43	115	87	181	201	83	116	94	106	102	137
"MA_10436351g0020"	0.000496795	1	20	13	14.1421356237309	0.492247769894985	1	20	8.9199555123122	142.274470251182	0.00227822019305757	1	20	10.9599777561561	121.490604192022	23.2284440897207	0.191195395267004	95	225	71	59	111	95	88	127	100	119	112	111	182	170	181	166	108	157	99	149	48	63	149	107	162	204	132	122	168	133	110	125
"MA_10436385g0010"	0.0421638	1	24	7	35.3553390593274	0.941299014386934	1	22.532981530343	6.0604717952434	660.899052319693	0.167751945541904	1	23.2664907651715	6.52190814040033	605.897410944062	45.0000220231542	0.0742700351748305	623	595	464	611	696	647	568	647	639	607	493	687	561	775	719	589	442	545	565	507	539	744	657	626	841	643	467	639	761	658	673	495
"MA_10436439g0010"	0.0394425	1	20	7	9.19238815542512	0.598289294633968	1	20	5.2861081327386	124.887446745224	0.11201010323254	1	20	6.1430540663693	109.188390572234	17.1208360323144	0.156800882791545	119	85	66	86	116	140	87	103	119	102	79	108	62	117	142	95	78	104	101	79	121	142	103	129	171	98	89	134	124	126	138	78
"MA_10436543g0030"	0.00725356	1	28	23	1.4142135623731	0.365588066495969	1	27.7573131094258	24.5532707823617	4.86517915868396	0.0183837353648378	1	27.8786565547129	23.7804662561605	3.78628776395156	1.24109133892038	0.327785793445641	5	6	3	2	2	2	2	1	3	0	2	4	3	4	2	6	5	4	2	4	0	6	6	6	5	5	6	4	4	3	8	1
"MA_10436546g0010"	0.0204938	1	20	7	200.81832585698	0.5638287652817	1	20	6.0272971313905	2654.00595565387	0.0630976262854035	1	20	6.51364856569525	2519.13066334089	271.609002119831	0.107818544735437	2573	2406	1633	2500	2668	3112	1950	2510	2855	2526	2125	3118	2106	2590	2851	2633	1720	2260	2132	1710	2461	2665	2610	2549	3283	2869	2020	2882	2916	2508	2702	1852
"MA_10436568g0010"	0.0381617	1	28	7	0.707106781186548	0.359050942159471	1	25.441906653426	7.0664221472164	12.5238361273478	0.0724865528591837	1	26.720953326713	7.05095615134457	10.3895951041556	2.3240953909327	0.223694510482232	7	14	9	13	13	10	6	19	14	11	18	10	13	10	9	5	14	11	6	14	5	9	6	10	12	11	8	17	10	9	10	15
"MA_10436587g0020"	0.00244136	1	28	17	4.94974746830583	0.0786063884051433	1	25.3914767096135	17.8806508106712	20.4345657236961	0.00183433833976432	1	26.6957383548067	17.503618664037	18.4958210274657	7.17552966211919	0.387954103333059	8	12	10	18	19	10	19	9	11	4	8	3	16	25	19	9	25	18	25	35	17	23	11	14	7	19	19	22	6	11	10	4
"MA_10436591g0010"	0.03114	1	20	7	4.24264068711928	0.30911268510633	1	20	5.3038765848711	30.4046950386429	0.0543211971805775	1	20	6.15193829243555	25.0287719716725	6.8756852276859	0.274711249735615	25	14	14	27	30	53	15	27	30	15	27	28	15	16	27	9	16	26	24	17	27	32	32	21	19	13	27	54	22	43	40	19
"MA_10436693g0010"	0.0408031	1	28	13	0.707106781186548	0.477935703281212	1	24.9464459591042	13.4984060937875	2.89527609417509	0.0962831588413269	1	26.4732229795521	13.3078386459732	2.5616137607475	1.11392441763484	0.434852605300568	3	1	1	2	2	1	1	1	2	7	1	2	0	9	2	3	2	3	3	1	0	4	4	1	0	0	4	1	0	2	1	5
"MA_10436701g0010"	0.00189397	1	20	5	66.8215908221287	0.665493007241835	1	20	5.22976156907	407.388411970191	0.00967539702776476	1	20	5.114880784535	364.81132524496	66.7959336431133	0.183097204008844	311	416	282	343	492	334	407	387	656	327	375	324	239	322	310	235	256	256	278	158	297	567	521	390	339	420	380	456	376	340	433	262
"MA_10436704g0010"	0.00813666	1	20	7	55.1543289325507	0.983551262704735	1	20	6.7228628924229	552.780406483872	0.0466401518253827	1	20	6.86143144621145	445.812575758037	76.4020769598735	0.17137712373852	371	407	262	337	362	336	420	441	482	469	362	501	313	424	328	389	284	282	366	370	389	584	425	529	446	397	605	849	583	651	423	348
"MA_10436714g0010"	0.0481216	1	24	21	4.94974746830583	0.782603313043857	1	24.4232602478551	21.9691723589321	86.0649478686552	0.161153321445507	1	24.2116301239275	21.4819917618131	84.284093911622	6.91969961063821	0.0820997093223072	80	76	45	102	101	73	66	73	79	73	56	73	68	90	98	80	77	79	72	66	81	111	92	103	74	73	56	115	90	85	87	61
"MA_10436748g0010"	0.00276939	1	24	19	2.12132034355964	0.0387280394664723	1	23.0603060306031	17.6249915796172	11.5062014818144	0.0010875794575147	1	23.5301530153016	18.3060667136457	9.53637685650642	2.20236278244868	0.230943346261119	10	7	11	8	8	4	6	4	4	7	5	9	11	10	7	7	13	13	16	11	6	14	13	13	8	9	8	8	9	3	12	12
"MA_10436820g0040"	0.0114446	1	28	19	0.707106781186548	0.320257152649599	1	25.748743718593	17.624584759756	7.54285888707497	0.0242229445406776	1	26.8743718592965	18.3156196574892	7.15708577389533	1.91515975283963	0.267589325228567	5	5	6	8	6	5	4	3	6	7	5	10	2	12	3	3	11	9	8	8	6	13	5	7	7	6	4	5	2	2	15	4
"MA_10436829g0010"	0.0227741	1	20	17	16.2634559672906	0.636788488520609	1	20	17.3348405129886	120.004153364721	0.0758970663995807	1	20	17.1674202564943	99.1982505837724	19.3570828369005	0.195135324695606	55	188	79	122	97	70	112	113	77	97	60	73	137	129	95	108	118	158	122	120	72	97	143	144	75	98	97	120	92	114	106	108
"MA_10436933g0040"	0.00573855	1	20	1	4.24264068711929	0.184962063209338	1	20.6446414182111	0.540611960987597	32.6728794477202	0.00833014049119651	1	20.3223207091056	0.774143764333946	30.0836546765626	4.91275954344433	0.163303282006881	35	39	20	47	31	30	20	28	21	32	28	24	24	20	27	20	44	32	28	32	30	32	39	36	30	39	19	33	15	43	22	26
"MA_10437026g0010"	0.0290742	1	20	7	19.4454364826301	0.855517256321634	1	20	6.1719047657893	289.720567825089	0.116755035623483	1	20	6.58595238289465	265.542265444967	25.532585143249	0.0961526222594519	261	266	157	246	286	247	221	313	317	281	211	272	233	334	316	261	194	246	212	193	258	291	262	278	398	291	252	296	270	328	264	236
"MA_10437035g0050"	0.0290742	1	20	19	2.82842712474619	0.564488679760983	1	20	17.8681807956137	15.8322501314371	0.0838613916662173	1	20	18.4340903978068	14.5905116376985	2.92597564770176	0.200539619196198	7	29	8	15	16	12	14	10	9	10	9	6	20	12	7	18	22	23	14	16	11	14	15	19	9	12	11	17	14	11	24	14
"MA_10437038g0010"	0.0165271	1	20	9	62.9325035256027	0.171178609330579	1	20	6.0543825564201	374.770840890473	0.0194296251482806	1	20	7.52719127821005	308.097985259993	66.6185040827895	0.216225055891139	262	197	217	199	292	464	426	289	319	337	249	393	208	290	320	353	197	231	276	190	254	396	352	281	497	422	240	370	588	287	414	272
"MA_10437122g0020"	0.0244296	1	20	7	28.9913780286484	0.603630422659392	1	20	6.9058974369006	224.703936705814	0.0769286165655882	1	20	6.9529487184503	208.363408537853	38.6613068614921	0.185547487117771	174	135	121	236	222	269	217	163	258	167	198	295	137	273	225	142	112	129	152	79	227	332	175	170	295	222	161	247	216	181	246	166
"MA_10437131g0030"	0.026194	1	20	15	19.4454364826301	0.278041087799184	1	20	15.3533145173948	85.35330429939	0.0431314794538188	1	20	15.1766572586974	72.0576239462748	16.8572164159153	0.233940775350625	99	88	64	109	73	68	18	44	38	32	66	61	87	103	104	89	68	92	68	83	17	33	30	36	68	53	65	90	69	80	65	86
"MA_10437145g0010"	0.00753414	1	20	7	504.520688376602	0.210458809429473	1	20	5.3062875024967	6108.30779629569	0.0118077990991007	1	20	6.15314375124835	5539.28957879771	730.625873702164	0.131898840692265	5209	4919	4290	5166	5491	5480	5791	6036	6550	5793	5020	5516	3430	5311	5138	4741	4067	3830	4472	3777	5731	7408	6115	7243	6103	4333	5310	7252	5675	6244	6461	4450
"MA_10437172g0020"	0.000626637	1	28	21	2.12132034355964	0.00941092911351271	1	27.2843450479233	18.135576003061	8.09533226116333	7.69060185688009e-05	0.604447125498078	27.6421725239616	19.5525245078723	6.04265099289507	2.35226343797932	0.389276733133372	9	3	7	5	6	4	2	1	6	8	2	3	5	5	7	7	9	12	9	9	6	8	5	10	6	4	5	10	6	3	6	2
"MA_10437203g0020"	0.0137639	1	20	7	99.3485027567099	0.706654020415282	1	20	4.999941179418	1794.68024680012	0.0547876333364264	1	20	5.999970589709	925.411986306696	269.285153573891	0.290989480964693	982	647	488	832	717	1122	768	845	1204	741	890	919	372	733	925	889	356	558	595	302	1311	1455	862	760	1161	803	657	861	1029	653	1168	723
"MA_10437227g0020"	0.0153698	1	20	17	56.9220958855171	0.453182412409114	1	20	11.7538193086464	543.14647496262	0.0415608171633114	1	20	14.3769096543232	465.192846311909	97.5244773635533	0.209643114972072	300	649	334	468	494	437	398	356	399	357	351	412	626	521	573	298	515	599	489	771	234	490	467	622	401	429	736	581	514	527	476	513
"MA_10437233g0040"	0.0290742	1	20	7	82.3779400082328	0.681875501293381	1	20	5.2589136037771	682.241111033977	0.0975551023964372	1	20	6.12945680188855	577.834430570137	131.811863257262	0.228113549978678	542	385	274	563	568	616	520	542	748	636	430	502	296	467	596	600	251	488	415	303	669	869	552	684	427	453	756	936	982	831	570	329
"MA_10437233g0050"	0.00300872	1	20	7	7.07106781186548	0.468927350619655	1	20	5.0121851943317	41.0688234074942	0.0106711932464914	1	20	6.00609259716585	29.8648054638081	9.85581008349506	0.330014206703569	22	23	17	20	25	32	31	44	42	43	20	31	27	23	18	29	16	26	17	17	34	51	51	44	26	15	32	54	84	52	30	19
"MA_10437274g0010"	0.0114446	1	28	15	4.24264068711929	0.576683788332375	1	26.4943123061013	16.4562300764158	51.314477518225	0.0397361342015415	1	27.2471561530506	15.7602647980879	58.7864792230618	13.9782685307628	0.237780331727694	24	62	31	85	63	41	18	26	21	32	46	38	46	56	85	78	42	68	64	24	40	50	26	37	18	27	45	46	31	35	47	47
"MA_104447g0010"	0.0421638	1	20	17	1.4142135623731	0.434566362691668	1	20	15.3069676603394	9.46783816243197	0.0916075274595761	1	20	16.1534838301697	7.61043956029708	2.55766233482777	0.336072879176499	9	11	5	7	9	5	3	6	4	7	17	9	12	10	15	3	11	11	12	9	3	4	11	5	12	13	4	1	2	4	11	8
"MA_104937g0010"	0.0465877	1	24	23	2.82842712474619	0.269553759233238	1	20	2.4900290954264	21.0231923328416	0.0675288477234048	1	22	0.911182669151187	19.5577043219185	3.26729757313825	0.167059360309305	26	14	11	18	26	20	17	20	19	21	14	20	12	20	17	13	21	16	22	16	18	26	20	27	19	20	25	22	14	15	20	14
"MA_106178g0010"	0.0253118	1	24	19	2.12132034355964	0.65890776944287	1	24.101599247413	18.2967976970377	20.4667538807521	0.0849527045036097	1	24.0507996237065	18.6492246934093	17.8460592936725	2.24367930972386	0.125724075707816	14	19	8	13	22	13	5	17	22	12	14	11	18	15	17	16	24	31	23	20	19	13	20	20	20	19	16	22	10	19	19	13
"MA_1063600g0010"	0.000686706	1	20	7	1.4142135623731	0.0425330485271452	1	20	9.2777242611843	3.18288348072224	0.000334167526583995	0.984903090018561	20	8.13886213059215	2.70942549129293	1.46486312238494	0.540654514063018	3	3	2	2	5	2	7	1	5	3	3	1	0	2	2	1	0	0	1	0	3	0	0	0	7	1	2	3	5	6	3	1
"MA_1068660g0010"	0.0322051	1	24	17	2.12132034355964	0.357038749921712	1	23.921568627451	16.9447386243867	12.0067942481916	0.0628452917761071	1	23.9607843137255	16.9723695533244	10.2363636943923	2.18516864122612	0.213471180437171	4	14	2	11	11	9	7	8	8	8	5	9	15	13	11	11	16	14	14	13	6	9	10	11	5	11	12	8	8	15	11	8
"MA_106915g0010"	0.0184023	1	24	21	6.36396103067893	0.175767616621895	1	25.0439882697947	20.7109726000494	34.7129813148737	0.0217808814170067	1	24.5219941348973	20.8680183872736	31.9571436976919	7.691261474762	0.24067424634441	20	44	9	22	32	19	33	31	21	26	20	20	31	18	23	46	24	43	33	30	27	42	32	51	10	15	58	40	12	24	38	19
"MA_107105g0010"	0.049749	1	28	23	15.2027957955108	0.683555824867731	1	26.9400630914827	24.2782212212939	217.17668392132	0.148988554692045	1	27.4700315457413	23.6602471714521	199.996815452853	15.2102921630697	0.0760526717819435	195	211	120	182	192	182	153	182	189	182	146	153	183	217	172	215	171	224	158	199	194	284	234	213	193	233	207	225	188	192	231	167
"MA_107543g0010"	0.000786244	1	20	15	95.4594154601839	0.0038382297456524	1	20	16.514264931186	271.366961651676	4.13768239045931e-05	0.487805169285883	20	15.757132465593	243.127126527333	70.0467433762944	0.288107478489939	122	293	181	239	271	195	119	203	119	168	132	162	313	340	310	400	267	380	263	344	85	155	171	213	93	145	247	245	192	298	206	259
"MA_108060g0010"	0.0333381	1	24	23	1.4142135623731	0.316710682295482	1	23.921568627451	21.2149704956069	6.29809626007837	0.0586085868554161	1	23.9607843137255	22.1060837182086	4.59380331249005	2.03409849345944	0.442791812163343	1	9	8	9	3	1	3	7	2	3	2	2	4	1	7	2	4	3	3	9	4	8	9	10	1	3	13	4	0	7	6	4
"MA_108139g0010"	0.0408031	1	24	23	5.65685424949238	0.180438398014483	1	24.6109510086455	20.9859414276777	31.7619475305803	0.0435221189765814	1	24.3054755043228	22.009103772892	28.4842881242677	5.48753240214625	0.192651203997303	25	47	15	29	31	26	14	31	35	30	22	17	25	19	22	22	40	36	26	34	26	28	29	50	29	16	31	32	19	38	30	21
"MA_1083g0010"	0.036881	1	20	15	12.7279220613579	0.402316472830948	1	20	16.8733062668774	63.2514250917754	0.077313712264299	1	20	15.9366531334387	46.597574322067	18.6998281615703	0.401304755314586	28	133	22	42	49	27	17	39	43	52	25	24	60	64	45	63	83	81	43	136	11	23	62	51	44	50	33	34	24	47	47	48
"MA_108919g0010"	0.0123286	1	20	3	11.3137084989848	0.458030190238659	1	20	4.0933990420501	127.863091221739	0.0348786918529762	1	20	3.54669952102505	119.434848096189	18.322730131044	0.153411926444511	98	161	78	122	131	122	136	126	128	94	109	138	65	119	96	86	106	111	103	66	142	219	185	131	115	123	86	105	91	90	142	103
"MA_109221g0010"	0.0421638	1	28	19	2.82842712474619	0.548075653482235	1	26.9968387776607	20.0387415603209	16.03867520136	0.110172758797677	1	27.4984193888303	19.5353438882309	14.7731812984556	1.95121201001931	0.132077984463866	13	8	10	10	14	13	13	8	22	13	8	11	22	17	9	11	14	24	18	6	17	22	15	13	18	14	13	16	14	16	10	8
"MA_109313g0010"	0.0465877	1	24	21	2.12132034355964	0.24972170701278	1	24.3767840152236	21.5652802248856	11.7228207456963	0.0634495795584914	1	24.1883920076118	21.2817297366838	10.5757108886851	2.67685619020134	0.253113593816686	6	7	9	9	12	6	6	9	13	11	7	4	8	6	3	3	11	8	15	11	10	19	9	20	7	5	11	12	12	12	8	5
"MA_109698g0010"	0.00753414	1	20	15	14.142135623731	0.293362236516235	1	20	17.4368269794573	25.9870247123483	0.0157250408007309	1	20	16.2184134897287	16.5291073401179	7.1454540405927	0.432295216768901	1	28	4	18	20	0	3	4	2	4	20	2	28	50	6	26	24	9	24	8	3	0	1	3	0	4	14	7	0	20	10	51
"MA_1096996g0010"	0.0127856	1	24	17	2.12132034355964	0.155363419683168	1	23.3972602739726	16.7408167288673	7.46147943837288	0.0143447745020058	1	23.6986301369863	16.8714887690294	6.54131293037091	1.90525087799012	0.291264291782183	0	10	5	7	5	6	3	1	5	7	4	4	3	9	5	15	9	10	7	7	5	7	5	6	4	9	1	3	9	5	4	5
"MA_10992g0010"	0.0236019	1	28	21	0.707106781186548	0.204128229451552	1	27.6972972972973	17.5406718670198	4.37826347257758	0.0305229197479189	1	27.8486486486486	19.2615045097231	3.31031398153213	1.26568973027563	0.382347335430045	3	2	2	3	1	3	1	3	2	2	2	2	5	3	3	8	7	5	2	0	5	7	3	5	3	2	3	4	2	3	3	1
"MA_10994g0010"	0.00913013	1	24	5	12.0208152801713	0.808270979146152	1	21.0864197530864	4.1701635339009	82.5587881822546	0.0436063966462755	1	22.5432098765432	4.57738411220912	58.575380233464	16.9252172902042	0.288947629921399	37	52	57	44	63	67	82	72	69	39	59	70	38	60	44	39	32	50	57	27	75	110	81	39	78	76	58	86	160	85	63	35
"MA_110169g0010"	0.00288445	1	24	15	114.551298552221	0.0213093335975336	1	20.3494837172359	11.0437976801625	304.172637429462	0.000657500638824304	1	22.1747418586179	12.9467954263446	300.020258655951	106.906699649403	0.356331602833522	172	192	305	477	400	472	66	103	83	90	152	136	443	493	529	470	262	389	347	307	86	119	89	122	142	116	141	165	173	156	187	327
"MA_11052g0010"	0.0142872	1	28	21	0.707106781186548	0.829226019777869	1	25.441906653426	19.8528417505981	4.8581747234794	0.0643977530981233	1	26.720953326713	20.4458115534326	3.74863522092932	1.55121219517167	0.413807186815877	6	3	2	3	1	7	1	10	8	3	3	2	2	4	2	2	2	7	5	9	2	4	10	7	2	4	2	3	1	3	2	1
"MA_110656g0010"	0.00489717	1	24	11	1.4142135623731	0.0549119564693541	1	21.9537275064267	8.8939104159432	3.56488225903488	0.00247968190384795	1	22.9768637532134	9.91973334338815	2.35046447330099	1.48967321629616	0.633778231161292	1	0	1	0	2	3	5	0	6	2	6	0	3	1	5	5	1	3	1	3	0	1	2	1	6	4	1	1	7	3	3	2
"MA_110889g0010"	0.0333381	1	20	13	6.36396103067893	0.77123816754213	1	20	9.8238245425369	35.1196022404287	0.119837140330293	1	20	11.4119122712685	30.2304465971434	6.78888446385669	0.224571093981066	28	20	21	43	28	32	12	11	25	14	33	25	32	25	63	43	23	48	24	50	18	20	22	9	26	32	22	43	65	40	20	31
"MA_1109378g0010"	0.0271338	1	24	7	16.2634559672906	0.386417370311104	1	20.982800982801	7.3534910172971	202.626217799033	0.0582734270097465	1	22.4914004914005	7.2210882218775	166.050835328472	24.5866251611948	0.148066856228449	183	192	78	113	133	150	153	189	177	188	192	165	165	197	158	208	110	152	126	190	149	181	196	203	275	224	147	157	245	202	198	154
"MA_1109g0010"	0.0436088	1	24	21	2.82842712474619	0.642296046028003	1	25.3412462908012	22.6581282675499	21.0270230405508	0.128150332686068	1	24.6706231454006	21.8226528027175	20.1587187997157	2.64226189910044	0.131072908221613	6	16	12	22	12	20	11	31	27	19	12	10	11	18	18	11	23	18	19	22	18	26	23	30	14	13	22	19	18	25	22	20
"MA_11106g0010"	0.0219978	1	20	7	32.1733585439879	0.570108224909496	1	20	5.0906140163893	494.640665607252	0.0674555667659978	1	20	6.04530700819465	464.254070074943	70.2138276863885	0.151240090743963	507	366	283	556	477	580	281	426	508	462	386	491	302	448	507	395	274	415	425	274	562	602	480	493	607	333	385	556	539	516	510	301
"MA_111168g0010"	0.049749	1	24	21	5.65685424949238	0.383510951932204	1	23.6565096952909	21.0315153414232	44.5253680288797	0.0946171507623061	1	23.8282548476455	21.0169630747045	41.2603099471066	5.46550232575055	0.132463918297197	31	59	26	38	45	30	42	40	39	46	28	22	26	38	30	33	56	42	46	43	33	67	45	50	29	40	44	40	29	32	42	37
"MA_11138g0010"	0.0394425	1	28	23	2.82842712474619	0.323377276523795	1	26.0630722278739	23.1901508973765	15.1003356086905	0.068389265955266	1	27.031536113937	23.128168758058	12.3077831422845	2.54677696752024	0.206924101446877	8	10	6	9	14	11	8	12	6	16	11	6	7	9	9	7	15	17	11	13	15	15	11	15	19	12	21	15	8	17	11	7
"MA_111456g0010"	0.0421638	1	20	19	19.0918830920368	0.706221728300952	1	21.0517666392769	0.0140215515146025	106.930235745649	0.13441393337351	1	20.5258833196384	20.0195718798332	97.8287109873101	12.1329702706721	0.124022591611638	36	137	81	129	106	57	66	93	48	84	64	80	76	76	61	132	108	111	99	139	76	123	106	151	69	72	137	85	65	98	104	99
"MA_111690g0020"	0.0436088	1	20	7	0.707106781186548	0.212019956648085	1	20	4.9834904873754	0.757776896987032	0.052549941789106	1	20	5.9917452436877	0.412687247485457	0.445734327377174	0.445734327377174	0	0	0	0	1	0	1	0	1	0	1	0	0	1	1	0	0	0	0	0	0	1	0	1	2	2	0	1	0	0	1	0
"MA_1117335g0010"	0.0465877	1	24	3	1.4142135623731	0.715550380078101	1	22.8545941123996	1.5012562827004	5.388083944201	0.146715074402806	1	23.4272970561998	2.23364385867989	4.26590900729215	1.31290709470205	0.307767252526429	8	7	2	4	5	9	5	5	13	4	0	3	2	5	4	3	3	3	3	4	8	10	3	5	5	3	9	5	1	5	5	0
"MA_11182g0010"	0.0123286	1	28	15	0.707106781186547	0.410339896889319	1	28	10.7911598126554	4.55809141552574	0.0318033307233857	1	28	12.8955799063277	4.67786780301767	2.2031348447621	0.470969881479093	2	2	1	5	3	11	1	3	3	0	2	7	4	5	4	9	4	9	8	1	1	1	0	0	4	3	2	1	1	4	1	2
"MA_11267g0020"	0.000220936	1	20	5	712.76363543604	0.798108759022425	1	20	3.8467296715478	2480.42910163752	0.00170038661575023	1	20	4.4233648357739	1509.84616728126	762.16831524355	0.504798655492146	1600	1137	466	762	763	716	3197	4422	5442	4492	1162	1406	363	477	549	625	649	920	807	781	3452	4403	5268	5223	1993	1554	1110	1396	1105	1304	1559	460
"MA_112849g0010"	0.036881	1	20	3	2.82842712474619	0.708416924911893	1	20	4.999941179418	23.0042401878502	0.121354878926477	1	20	3.999970589709	16.620258983047	3.16429810490611	0.190388014298319	16	21	11	13	17	10	24	20	17	24	8	15	11	13	7	10	18	10	16	10	19	23	15	30	14	15	16	32	11	12	12	14
"MA_112952g0010"	0.049749	1	24	13	106.066017177982	0.398890285874737	1	21.5838247683235	15.7329062375583	1089.74652663513	0.0976311858292722	1	22.7919123841617	14.4795630261926	954.003859966151	100.34690696344	0.105185011480981	584	828	672	1233	1020	1122	880	729	647	774	849	660	1029	1092	1058	1218	1082	1259	899	779	575	1079	719	695	699	853	752	801	1117	1043	891	943
"MA_112953g0010"	0.0300749	1	24	23	42.4264068711929	0.280664865538021	1	20	4.2895243106618	421.567033767568	0.0487437295632251	1	22	1.90090503753066	377.282672096567	49.1558387313085	0.130289150196452	388	486	268	350	347	321	297	433	520	433	375	413	226	305	290	330	268	405	371	353	340	526	528	539	466	430	317	369	365	322	475	242
"MA_11306g0010"	0.0219978	1	20	9	211.071374184184	0.672418346914886	1	20	9.1464072328048	1500.036299735	0.077119521296414	1	20	9.0732036164024	1265.01755005813	191.027438538119	0.151007737820982	1490	976	858	1001	1184	1308	963	1278	1517	1296	1233	1582	888	1337	1263	1297	693	712	1039	885	868	1182	1119	1519	1596	1098	1395	1927	1494	1596	1706	1008
"MA_113071g0010"	0.0190842	1	24	15	2.12132034355964	0.545981364271988	1	21.4035087719298	15.0569799858319	12.2349408539175	0.0579753595779425	1	22.7017543859649	15.0794343528544	8.41647951202319	3.00217867843349	0.356702428152388	3	4	5	14	15	18	0	5	3	1	2	3	12	16	9	14	5	9	12	4	4	6	3	2	2	2	4	11	6	12	9	7
"MA_113202g0010"	0.036881	1	20	3	1.4142135623731	0.313182030783813	1	20.8462164361269	0.111394864766101	17.5104244877514	0.0630774920350702	1	20.4231082180634	1.58630007782293	16.344820581852	2.81315142364415	0.172112713599784	20	26	15	15	24	19	15	19	19	13	17	14	10	12	9	19	23	20	17	18	16	23	15	15	20	13	11	19	15	14	20	9
"MA_11322g0010"	0.000393338	1	20	7	95.1058620695907	0.174163558715939	1	20	5.144393284424	812.493195869843	0.000725373544397501	1	20	6.072196642212	740.069587428834	158.709483521338	0.214452108581749	889	593	436	637	612	907	691	669	1005	663	680	885	486	747	830	596	390	612	582	516	889	1173	680	642	1008	863	565	800	900	681	883	598
"MA_113484g0010"	0.0271338	1	20	13	30.4055915910215	0.25272524746961	1	20.7113985448666	10.0728058811326	253.510871661552	0.0410238205642582	1	20.3556992724333	11.5655096032543	219.532873141446	43.6174315316591	0.198682916628874	305	179	146	224	203	292	139	127	187	168	271	267	232	267	363	289	152	236	194	205	146	196	160	98	327	278	112	223	347	202	276	211
"MA_11360g0010"	0.0436088	1	20	7	2.82842712474619	0.282479886103256	1	20	6.0725177642254	15.4060692237296	0.0664791583296767	1	20	6.5362588821127	11.7437207130887	3.76624655166666	0.320703007477782	3	13	5	13	10	16	9	18	6	14	10	11	7	11	7	17	12	10	4	6	8	15	21	8	8	7	25	18	22	21	17	7
"MA_11394g0010"	0.0356761	1	20	11	4.24264068711929	0.652014169013401	1	20	9.246908584989	43.3687416018676	0.11074638610598	1	20	10.1234542924945	37.1700469323687	5.46947154743783	0.147147286560859	27	33	15	29	31	35	27	22	40	32	41	31	46	47	31	39	28	43	41	33	36	28	38	33	40	41	38	44	47	39	49	24
"MA_11407g0010"	0.0132748	1	24	7	46.6690475583121	0.28747334905515	1	22.532981530343	5.8136471079684	532.946021434959	0.0250664042446711	1	23.2664907651715	6.39447839260227	465.986290999073	52.334558340655	0.112309223149998	468	458	385	444	544	523	449	474	576	458	354	570	399	624	567	503	383	421	419	378	392	493	505	479	692	590	424	558	573	545	553	386
"MA_114091g0010"	0.0153698	1	28	1	13.4350288425444	0.47574475064618	1	21.7302798982188	3.4895200724098	382.709915921478	0.0432747104555691	1	24.8651399491094	2.44048347962921	309.140898620727	41.5774940711625	0.134493670221785	371	393	160	201	274	289	340	326	423	335	292	327	263	359	256	310	214	345	234	261	250	463	352	389	360	455	364	370	417	392	402	225
"MA_114371g0010"	0.0236019	1	28	15	1.41421356237309	0.223590958314342	1	24.8015488867377	16.8146514191425	26.7253547223592	0.0329525547777251	1	26.4007744433688	16.0210734336083	30.7782279010165	6.93372123153997	0.225280066605491	16	24	21	38	33	29	18	14	17	16	27	21	23	26	32	26	38	22	33	25	13	43	16	22	15	20	25	24	22	19	24	20
"MA_114565g0020"	0.0137639	1	20	3	2.82842712474619	0.718784599637504	1	20	3.9668458412564	33.5670386238707	0.0555597406648033	1	20	3.4834229206282	29.344428302221	5.84706817182194	0.199256503197215	18	27	11	30	34	21	26	28	50	36	21	31	21	15	23	24	24	27	23	27	38	47	42	42	26	14	38	49	22	26	24	22
"MA_114722g0010"	0.0408031	1	20	5	2.82842712474619	0.722137815623383	1	27.2263549415515	22.0915418227235	32.6355287585365	0.133317635384647	1	23.6131774707757	0.724958122559728	28.8635240394906	2.65134604199392	0.0918580156174413	14	29	11	27	26	34	21	32	40	26	30	23	21	26	31	21	31	37	23	22	28	48	27	36	42	25	27	40	24	33	27	16
"MA_115471g0010"	0.0408031	1	24	5	9.89949493661167	0.61860015639082	1	27.2843450479233	1.3538483526624	91.0058885110152	0.118109198388125	1	25.6421725239616	3.30724153946235	79.1730188414282	10.3512945167495	0.130742703363145	60	98	52	95	105	101	99	80	69	37	93	71	79	98	80	47	69	91	75	53	78	96	82	68	82	110	81	84	83	86	103	82
"MA_115992g0010"	0.0253118	1	28	25	15.556349186104	0.715989308954794	1	27.2843450479233	25.0594093130031	167.310802267603	0.0908065167926748	1	27.6421725239616	25.034284243051	147.585924593754	16.4223324699894	0.111273026307852	95	152	77	161	153	138	140	141	104	108	111	136	118	141	121	92	145	173	128	147	166	222	159	158	130	167	160	167	150	164	174	122
"MA_1167820g0010"	0.0381617	1	24	21	5.65685424949238	0.549828090983066	1	23.312101910828	21.68783926859	54.6390580202612	0.102059890998499	1	23.656050955414	21.3534341841881	38.4232207400206	5.50237780550169	0.143204491958962	21	53	22	44	45	28	22	41	43	37	24	21	36	27	33	35	25	40	38	33	25	48	48	52	34	38	47	51	26	44	33	25
"MA_117774g0010"	0.0271338	1	24	23	2.12132034355964	0.1838153255128	1	23.0603060306031	21.7014030581987	12.2931352036307	0.0314258732917478	1	23.5301530153016	22.3466463828185	11.0969704516216	2.69618171592165	0.242965566834294	13	9	14	10	12	6	5	15	8	15	6	10	9	6	6	10	9	9	12	6	18	19	11	19	5	5	15	15	8	9	11	7
"MA_118342g0010"	0.0290742	1	20	17	134.527065120741	0.983071196457807	1	20	10.9959105714179	877.846641374643	0.130190512367779	1	20	13.9979552857089	774.911001173858	133.854747587571	0.172735639815158	449	1540	997	857	1037	436	703	877	474	459	687	708	943	958	722	535	1087	1027	871	909	438	483	1293	873	795	1390	592	572	704	674	818	1075
"MA_118438g0010"	0.0197661	1	20	9	43.4870670429727	0.512080705966108	1	21.1910669975186	4.1288743563726	395.989762380217	0.0566119638762468	1	20.5955334987593	6.64041524552837	326.207412082822	44.3532419087014	0.135966382938719	268	311	246	247	339	437	340	351	389	303	316	332	319	388	335	245	286	290	250	241	389	454	505	286	439	394	255	356	502	462	355	320
"MA_118590g0010"	0.0356761	1	24	21	2.12132034355964	0.770568502675756	1	23.2275611967362	0.621192963638901	15.468120925168	0.126290470387714	1	23.6137805983681	22.4536802776161	14.5646585011463	2.4543480738391	0.16851394583992	13	18	9	14	17	14	8	15	12	15	8	6	19	13	13	12	14	8	16	9	13	15	21	20	10	7	19	19	8	27	20	6
"MA_118886g0010"	0.0087833	1	28	19	2.12132034355964	0.231207058969298	1	24.8015488867377	20.204836516875	16.6600778029743	0.0146201493556591	1	26.4007744433688	19.7112366351714	15.169379693468	2.90468972935203	0.191483751349622	16	13	5	12	25	16	8	12	20	16	5	8	15	8	18	11	9	24	19	20	18	19	17	17	14	10	15	14	11	13	13	5
"MA_119046g0010"	0.00509236	1	28	21	8.48528137423857	0.444089576747121	1	28	21.8124618672895	53.2012288288609	0.0160377319383853	1	28	21.4062309336447	47.9868911024386	5.21680342124118	0.108713094376228	33	52	27	46	40	33	37	42	43	65	42	40	40	38	43	43	51	55	47	57	36	58	59	59	50	56	44	59	56	52	52	41
"MA_119297g0010"	0.0159293	1	20	7	43.4870670429727	0.728296279311627	1	20	5.1280987960566	244.587208288202	0.0633037323146237	1	20	6.0640493980283	176.96767594893	51.8660995474851	0.293082334213695	151	109	72	178	160	229	202	179	218	192	168	160	98	125	222	131	72	128	98	50	373	320	230	164	131	142	205	332	442	314	164	98
"MA_119385g0010"	0.026194	1	20	5	247.840926805885	0.954792972228815	1	20.2850356294537	4.6446080964252	794.280250135558	0.117258221271006	1	20.1425178147269	4.82380282155313	435.163675122321	183.87540188231	0.422543085266996	292	194	268	263	296	393	613	1113	973	673	200	279	191	187	327	239	115	294	221	269	1071	879	1364	790	369	213	571	775	1814	1175	287	135
"MA_119385g0020"	0.0102207	1	20	5	161.573899501126	0.848254579542914	1	20.3494837172359	4.6095236288131	495.80096574477	0.0498329222759996	1	20.1747418586179	4.80681346167644	282.277269472758	119.3504609474	0.422812864706834	191	132	158	184	225	296	401	763	731	422	156	183	136	142	223	129	86	174	153	173	676	504	786	484	242	158	368	521	1075	767	199	96
"MA_119787g0010"	0.036881	1	20	3	11.3137084989848	0.981838267619831	1	20	4.999941179418	324.095590097019	0.156374019649495	1	20	3.999970589709	221.213846883242	29.8141569602997	0.134775274605824	196	195	120	262	255	216	194	204	238	163	213	183	145	183	187	213	155	193	202	139	215	344	199	261	184	200	216	257	196	186	245	183
"MA_120284g0010"	0.0333381	1	20	17	20.5060966544099	0.870220594007853	1	20	17.3358566331422	189.366700786027	0.131714177207441	1	20	17.1679283165711	157.133490810779	37.6522808385841	0.23961970579477	26	342	87	206	265	66	186	105	65	71	215	215	146	116	165	152	287	300	191	194	95	146	251	166	117	273	137	107	77	187	212	208
"MA_120431g0010"	0.00234287	1	20	7	6.36396103067893	0.234466609331156	1	27.8781284004353	24.642015781608	28.404740251317	0.00467299918558883	1	23.9390642002177	2.79990458761028	14.9536285251168	5.80444453728794	0.388162948379956	22	10	1	3	5	4	12	17	14	31	12	16	6	12	10	9	4	4	5	3	59	33	38	26	30	46	6	27	21	11	23	8
"MA_120730g0010"	0.0394425	1	28	19	2.82842712474619	0.316622236719072	1	25.8526740665994	19.1951210773787	37.6461431541285	0.0672243130487209	1	26.9263370332997	19.1318692457589	34.0015056958154	5.84315077491029	0.171849765336404	27	43	23	31	30	31	19	36	41	37	25	26	28	29	29	43	37	39	26	51	31	35	32	61	26	27	37	44	22	34	27	18
"MA_121257g0010"	0.0421638	1	28	11	1.4142135623731	0.857214709240506	1	28	16.999941179418	4.09586504644323	0.156149038317633	1	28	13.999970589709	2.37655103121642	0.505546999090168	0.212722972260944	0	1	0	4	3	4	2	3	1	3	1	5	5	0	2	3	2	1	2	2	1	1	0	2	0	0	1	1	4	0	4	2
"MA_121267g0010"	0.0481216	1	24	23	3.53553390593274	0.408803079552761	1	25.0930460333007	22.4265190606696	33.811065031756	0.0969555471466079	1	24.5465230166503	22.7309119255427	31.4865104428224	4.3264325069448	0.137405906405581	27	28	18	29	35	27	25	32	38	42	21	17	30	22	29	24	36	27	37	19	27	52	32	42	39	27	23	30	33	37	37	24
"MA_121512g0010"	0.0114446	1	20	3	5.65685424949238	0.21743764460194	1	22.61253309797	1.2066433610736	41.7479419924455	0.0174096697707449	1	21.306266548985	2.16643936541893	36.1317007386998	6.02121913340788	0.166646435410075	38	35	20	47	27	43	32	36	42	22	22	25	34	40	37	18	30	37	27	32	41	44	46	57	46	41	36	44	26	35	43	24
"MA_12187g0010"	0.0118715	1	28	21	4.24264068711929	0.101815441574556	1	25.9049544994944	20.8771698203765	19.8664818605522	0.00932901581006629	1	26.9524772497472	20.9678705910587	15.8011438742483	4.14769862751036	0.262493567587219	8	24	10	12	15	13	12	20	14	13	3	16	8	20	9	14	29	18	14	19	9	29	21	24	24	17	18	14	8	11	14	8
"MA_12220g0010"	0.0300749	1	24	21	2.12132034355964	0.41035096726213	1	24.8015488867377	20.8378139074456	11.1214596889878	0.0665787702162981	1	24.4007744433688	20.9258840444047	8.14157182633608	2.85577431044065	0.350764492576591	8	11	3	7	7	2	8	12	6	6	7	3	4	7	8	4	6	10	14	10	8	17	8	26	4	3	9	15	4	3	7	4
"MA_122218g0010"	0.0184023	1	20	15	16.9705627484771	0.0944885693352121	1	20	16.8633851869599	66.7307400782957	0.0127881419903274	1	20	15.9316925934799	59.6265811872753	14.5827152845903	0.24456735560251	36	71	41	76	67	37	24	53	29	36	64	43	80	59	88	68	50	84	69	82	23	46	83	61	48	43	49	58	26	79	47	85
"MA_122492g0010"	0.0481216	1	24	7	403.050865276332	0.747307942801843	1	21.620253164557	4.3592440367002	4757.00731515643	0.155544893116243	1	22.8101265822785	5.62605459012651	4138.67271417907	478.334552823862	0.11557680103215	5161	4250	3291	3317	3604	3146	4239	5626	5493	4299	4290	4965	4152	5129	4963	4018	2458	3224	3054	3587	3391	5484	5422	4683	6320	5357	3458	4205	5590	3698	5310	3603
"MA_122517g0010"	0.0190842	1	20	15	4.24264068711929	0.350677509748638	1	20	14.6036984329314	15.3354436427829	0.0401997426053748	1	20	14.8018492164657	11.723763438948	4.33972228492073	0.370164606913131	19	20	9	19	14	17	0	3	4	0	10	5	15	6	21	22	6	18	11	5	5	6	11	7	6	2	8	5	11	16	16	16
"MA_122962g0010"	0.000571519	1	20	7	520.430590953299	0.0617545981320227	1	20	5.2434054789929	3713.56403852857	0.000397120474061818	1	20	6.12170273949645	3538.88847967322	882.444243407457	0.249356329953902	5141	1927	2525	3136	2991	3759	3791	4782	5688	4127	2983	3370	1886	3575	3817	2608	1990	2561	2698	1584	3535	4603	3858	3601	5004	2527	2793	4147	4033	3771	3820	2306
"MA_122974g0020"	0.0177636	1	20	5	7.07106781186548	0.581307220783679	1	20	4.999941179418	133.560517746076	0.0575483236901295	1	20	4.999970589709	74.140758611123	16.6853883677679	0.225050143542296	81	85	46	82	95	90	50	48	107	70	94	62	49	69	61	50	43	62	69	55	57	89	56	63	77	61	81	93	44	47	80	44
"MA_123647g0010"	0.0450538	1	20	7	97.2271824131503	0.437191170383118	1	20	5.0829327761685	623.284953790125	0.097053306555413	1	20	6.04146638808425	526.822694682814	102.788912695428	0.1951110188169	772	322	321	452	437	744	532	549	738	695	424	638	367	505	634	535	274	521	424	314	709	733	638	400	894	712	316	587	862	544	567	313
"MA_123947g0010"	0.0481216	1	20	7	30.7591449816148	0.978529046386139	1	20	5.9468794027478	292.862711482015	0.190977571158272	1	20	6.4734397013739	258.23060639517	48.4710400335861	0.187704473572009	239	145	169	190	265	284	363	216	332	240	210	235	103	275	228	240	139	122	196	68	355	499	228	261	329	184	225	339	190	263	302	263
"MA_124460g0010"	0.00573855	1	20	7	200.111219075793	0.516021000564643	1	20	5.1084430914014	1040.96092064878	0.0202018548146753	1	20	6.0542215457007	609.232660046696	345.259087234679	0.566711389386471	515	245	181	375	206	490	561	739	1494	1162	289	376	216	307	346	248	245	417	273	308	1048	911	1533	694	643	436	590	1241	2783	1668	380	188
"MA_124506g0010"	0.0290742	1	24	19	12.7279220613579	0.217568309822895	1	24.1926345609065	20.1375530677615	126.515649314039	0.0383532189683318	1	24.0963172804532	19.5668156601079	119.385783292771	12.9376827822133	0.108368705430244	103	143	69	117	125	90	54	126	106	102	79	110	110	125	103	120	119	134	133	123	121	116	104	181	124	103	115	134	83	117	122	79
"MA_124514g0010"	0.0356761	1	20	7	497.096067174143	0.359171757829943	1	20	5.038896795289	4224.08126395041	0.0686467669040025	1	20	6.0194483976445	3500.34558796636	677.086502542025	0.193434186861361	4362	4478	2012	2866	3070	2960	3532	4118	4691	3679	4596	4938	1792	2522	2851	2777	2072	2616	2822	2257	4364	6211	4235	4545	5289	5698	2459	2968	2720	2356	5672	2903
"MA_124887g0010"	0.0421638	1	24	19	10.6066017177982	0.842411016543113	1	24.056338028169	16.9424642775693	42.7140356676344	0.154071177367817	1	24.0281690140845	17.9724628979541	48.9027736726419	10.1291073286408	0.207127460631285	55	54	28	76	54	56	15	30	32	21	25	29	63	36	43	40	62	46	43	51	18	44	28	34	31	27	40	51	27	46	30	35
"MA_125022g0010"	0.00166681	1	20	7	143.542676580869	0.432473935216256	1	20	6.1327839789887	653.862488632228	0.00593627451495293	1	20	6.56639198949435	435.970519565467	195.462128197087	0.448337948152789	566	163	188	308	415	551	470	462	571	420	344	437	86	367	304	355	132	130	213	49	533	485	521	356	452	207	566	1169	1363	1002	531	258
"MA_125470g0010"	0.00753414	1	20	17	184.201316499096	0.177744491299655	1	20	17.1276631705437	1120.91048711977	0.0101986011964633	1	20	17.0638315852718	971.504776676434	182.694931935942	0.188053560128598	551	1361	677	1054	1436	540	699	1008	599	762	666	777	1273	1277	904	1174	1220	1250	1171	1394	496	890	1072	1218	573	1130	1279	981	759	1112	841	931
"MA_125601g0010"	0.00369077	1	20	15	2038.94240355141	0.0291175774565955	1	20	12.7820658937045	11002.4761980864	0.00108952868680068	1	20	13.8910329468522	9530.22971145419	1946.09725822779	0.204202555148153	5879	11532	9541	12609	12878	7449	5375	7795	6462	6911	7168	7038	12592	12339	12799	10469	9053	11657	9517	8929	5093	7760	9326	8255	8016	8189	10309	9578	10894	10779	7711	9731
"MA_126558g0010"	0.0244296	1	20	11	4.24264068711929	0.715505852295303	1	20	9.1629418962674	31.7126264144901	0.08821438021214	1	20	10.0814709481337	31.1337086557648	4.35715115350486	0.139949634708812	25	20	10	26	35	33	24	25	34	50	22	38	22	35	35	38	31	34	21	29	26	29	28	33	37	25	27	26	28	37	40	33
"MA_127101g0030"	0.0271338	1	20	17	7.60139789775539	0.942986478890867	1	20	17.6664376951155	46.6392876762726	0.119379659084931	1	20	17.3332188475577	39.2446626165416	10.4267147117815	0.26568491144033	7	102	21	46	40	9	25	47	26	48	23	26	57	29	20	33	68	58	48	56	33	35	42	74	12	30	43	43	7	86	54	40
"MA_127138g0010"	0.0219978	1	20	15	2.82842712474619	0.798041678579758	1	20	12.6497112765203	6.21486290122765	0.0885203802649509	1	20	13.8248556382601	4.77336872002027	2.70989879061778	0.567712018401602	1	3	3	6	19	1	0	0	0	0	13	0	2	7	6	15	7	9	5	2	1	4	3	2	0	7	3	0	1	3	9	11
"MA_12760g0020"	0.0300749	1	20	13	26.5165042944955	0.949418302796212	1	20	10.2319921669384	260.916404333127	0.130089687317882	1	20	11.6159960834692	232.981379516464	27.5602270443187	0.118293689828423	274	398	193	228	271	174	125	215	111	114	262	277	256	284	301	289	270	255	205	315	77	159	179	186	342	352	213	214	152	211	288	255
"MA_127844g0010"	0.0127856	1	24	21	3.53553390593274	0.729973749508057	1	24.5637583892617	21.1758383844655	54.9787233906893	0.0529581253846427	1	24.2818791946309	21.0897406278417	50.7047543019111	5.13242383083477	0.101221747378457	52	45	42	53	70	37	42	47	41	32	38	39	46	60	47	55	43	51	53	41	58	75	53	70	47	50	40	57	48	37	61	40
"MA_12813g0010"	0.0408031	1	20	7	4.94974746830583	0.853150853350741	1	20	5.3389107242876	72.9204181628749	0.151700895936285	1	20	6.1694553621438	65.8036455783132	8.70347667174951	0.132264353977037	63	79	30	47	47	69	72	64	95	66	63	69	65	52	62	62	55	52	44	74	64	83	80	70	90	62	67	72	75	64	82	46
"MA_12842g0030"	0.000571519	1	20	17	5.65685424949238	0.00343361149941468	1	20	16.2939961207678	7.98854775451804	2.77506517741832e-05	0.487805169285883	20	16.6469980603839	6.5862110410821	5.62354732451545	0.853836491032256	2	3	9	9	11	1	2	0	0	1	2	0	15	23	6	7	19	9	7	3	0	3	0	1	1	0	1	2	1	0	2	8
"MA_128433g0010"	0.0219978	1	28	21	3.53553390593274	0.287959856121913	1	25.748743718593	21.4730043904477	22.4735949810949	0.0383980839618445	1	26.8743718592965	21.2837469296829	19.7848248235226	3.77194708713706	0.190648495540507	14	21	12	18	21	14	14	22	24	10	11	15	20	14	14	19	21	20	21	21	14	25	28	27	15	17	21	33	17	28	15	10
"MA_128999g0010"	0.0114446	1	20	15	60.1040764008565	0.09157398268262	1	20	15.2021548588882	289.710942072538	0.00823839036882779	1	20	15.1010774294441	259.732726166581	42.8461354619822	0.164962406140929	240	284	223	257	262	269	149	209	173	176	212	277	277	346	347	335	201	266	247	326	134	211	194	228	329	269	189	212	145	194	305	302
"MA_129840g0010"	0.049749	1	20	5	0.707106781186548	0.384345281297596	1	20	4.7911326535062	1.68347219724873	0.0947814384854868	1	20	4.8955663267531	1.33185853019869	0.670070578378281	0.50310942430073	0	3	0	2	3	4	1	1	2	0	2	1	1	1	0	0	2	1	1	1	1	2	2	0	4	2	1	2	1	1	1	0
"MA_130300g0010"	0.0300749	1	20	17	25.809397513309	0.945035575590009	1	20	18.416392473779	202.003742490565	0.129620669691031	1	20	17.7081962368895	167.329334539292	28.2556874933742	0.168862725541643	68	216	131	189	187	83	139	224	104	156	110	104	187	185	141	219	226	209	157	228	131	162	270	333	140	98	194	182	137	272	152	158
"MA_130577g0010"	0.0394425	1	20	1	1.4142135623731	0.890541544508489	1	20	1.3596383967321	6.747608250791	0.152753564758405	1	20	1.17981919836605	4.61372408073801	1.66848570051498	0.361635345182603	12	5	7	7	1	6	2	5	4	5	3	5	3	2	8	1	4	3	3	5	12	16	8	6	4	5	4	5	2	3	10	4
"MA_130735g0010"	0.00509236	1	24	23	6.36396103067893	0.0747843348941755	1	24.9951219512195	22.2174168735861	38.8900975172634	0.00337915709758685	1	24.4975609756098	22.6259895306285	33.2385562400756	6.56490109027604	0.197508611470939	23	44	19	20	34	38	24	33	45	27	20	28	21	28	27	18	38	28	34	31	39	46	48	55	28	36	34	37	27	35	38	20
"MA_13110g0010"	0.0271338	1	20	7	41.365746699413	0.630798497452288	1	20	5.4584796748963	477.047675219659	0.0867391902943953	1	20	6.22923983744815	413.227071858873	44.1607220896526	0.106867930726316	423	388	333	377	419	376	411	478	473	537	303	414	345	349	373	416	273	334	295	335	402	581	495	515	538	453	397	524	459	463	459	325
"MA_1313241g0010"	0.0271338	1	24	5	43.840620433566	0.308915940535028	1	28	27.1188779698688	541.053069401976	0.0484621851534697	1	26	2.29924096220099	440.087038260872	71.8043845389718	0.163159507770842	350	424	240	501	474	552	448	595	491	313	323	467	451	454	483	253	370	411	351	399	478	500	467	501	458	535	492	639	635	742	446	389
"MA_1327504g0010"	0.0212215	1	28	5	5.65685424949238	0.407002131436995	1	28	4.8546027787311	31.2638604862159	0.0496784212906453	1	28	4.92730138936555	23.1595930913563	9.12837275891258	0.394150826523783	26	15	13	23	26	60	48	18	23	17	30	33	14	31	17	4	9	7	12	8	23	35	26	15	17	23	12	23	43	27	40	39
"MA_13408g0010"	0.0280735	1	20	17	2.82842712474619	0.476460131065344	1	20	16.414791965415	15.5035350019904	0.0710836456442019	1	20	16.7073959827075	10.2095602665025	3.85004490156229	0.377101932018977	9	20	7	4	11	3	5	12	18	17	8	7	27	5	14	6	21	19	12	24	6	6	24	13	8	5	3	7	5	12	6	10
"MA_1341909g0010"	0.00369077	1	24	15	28.9913780286485	0.0217322236865858	1	20.381861575179	12.4646284084042	160.009862958518	0.000836646401729202	1	22.1909307875895	13.7201526943853	161.06177453633	30.4932734421693	0.189326570689752	109	205	111	175	187	180	99	118	93	121	148	135	195	181	176	213	153	203	165	161	81	138	115	155	128	157	99	124	136	149	149	160
"MA_135075g0020"	0.0408031	1	24	21	4.94974746830583	0.361413842711498	1	24.8015488867377	21.3442759851788	66.51245974591	0.076930131017322	1	24.4007744433688	21.1750230594582	55.6721801608957	8.36619662240736	0.15027607322416	61	48	34	40	52	72	51	49	62	55	43	45	48	56	43	33	44	68	52	55	77	90	89	74	58	52	50	62	69	46	55	33
"MA_13536g0010"	0.0078354	1	28	1	8.48528137423857	0.361144708833492	1	28	24.7075261921735	1033.05643414595	0.0194332827241113	1	28	26.8537630960868	817.768252909637	123.326883398346	0.15080908675477	625	1250	517	681	849	501	821	971	981	873	778	813	724	799	727	676	757	909	721	802	794	1010	1549	1251	968	1031	930	925	928	1071	906	715
"MA_13598g0010"	0.00697298	1	28	19	0.707106781186548	0.285555458732664	1	25.748743718593	16.2418727386814	4.38102781029209	0.014374339966869	1	26.8743718592965	17.5940404333765	4.17394604964195	1.69387170685512	0.405820220651971	8	2	3	3	4	2	2	1	2	3	7	7	3	5	1	8	4	4	8	0	5	4	3	5	2	2	3	5	0	3	3	1
"MA_136123g0010"	0.0118715	1	24	19	1.4142135623731	0.444722301352084	1	24.5637583892617	16.9760984178266	1.59311219995377	0.032964912022769	1	24.2818791946309	18.0022225467404	1.63006361199358	0.532629639272376	0.326753898040192	2	0	0	1	1	0	0	1	0	1	2	0	1	0	2	3	2	2	0	2	1	2	1	3	0	0	1	1	0	2	0	1
"MA_136188g0010"	0.0177636	1	28	19	2.12132034355964	0.776336685459577	1	26.1695607763024	24.9484933704783	24.840346734575	0.0728661697914635	1	27.0847803881512	22.0999835530759	23.9284502015108	2.34519073608281	0.0980084675912167	18	20	18	19	17	15	13	23	35	24	17	26	18	21	20	16	27	23	23	10	18	36	25	29	23	21	29	24	18	30	25	17
"MA_136497g0010"	0.000823367	1	20	7	2.12132034355964	0.102909383733054	1	20	4.84183022869	6.65986740961545	0.000879182924549249	1	20	5.920915114345	5.04193267444235	2.1066507124369	0.417826029910227	4	5	2	5	5	5	7	6	6	8	4	6	5	1	12	0	7	1	3	5	3	6	9	3	9	10	5	10	7	5	6	3
"MA_136498g0010"	0.0148104	1	24	21	4.94974746830583	0.122326588230917	1	24.7536231884058	21.3028973394422	25.3559205646933	0.0132498749642045	1	24.3768115942029	21.1541622518964	20.8820630090421	4.44644592533231	0.212931352779031	25	24	12	16	24	16	14	18	28	14	11	16	14	21	11	15	38	23	20	21	19	31	20	30	21	21	24	35	11	23	24	11
"MA_137730g0010"	0.0394425	1	20	5	4.94974746830583	0.788783648514361	1	20	1.00006465131665	24.051371160546	0.139074155094043	1	20	3.00003232565833	23.9648715466366	8.81025598491302	0.367632097162212	43	22	7	18	10	22	32	33	27	36	24	30	21	13	21	25	8	34	13	15	12	33	22	32	42	17	21	19	16	14	17	10
"MA_137741g0010"	0.000571519	1	24	23	4.94974746830583	0.0873185335477774	1	24.4232602478551	0.6814333526243	21.7777909475564	0.000544225933652998	1	24.2116301239275	24.0449854934174	18.0462634955482	4.4691978945146	0.24765225752229	9	24	12	26	14	12	14	13	11	8	12	8	11	15	10	10	16	14	14	20	26	25	27	27	13	16	21	25	16	21	18	9
"MA_137810g0010"	0.00215331	1	24	21	7.07106781186548	0.0546224283478283	1	24.3767840152236	21.3726115918722	37.6778413369696	0.00118184408028943	1	24.1883920076118	21.1861399242625	32.0618664673213	7.57739076813718	0.236336545654956	17	46	26	30	40	24	17	17	36	18	19	25	25	29	28	23	25	42	20	35	30	53	46	48	49	46	20	26	19	25	39	17
"MA_138164g0010"	0.0394425	1	20	15	2.82842712474619	0.469756370473213	1	20	17.0244071491001	11.7421791163914	0.0924277861042322	1	20	16.01220357455	10.5592958105988	2.55311918435648	0.241788773621988	8	12	9	8	5	11	7	12	8	7	5	11	13	11	8	10	10	16	14	17	4	11	5	22	12	2	5	10	9	13	14	14
"MA_138190g0010"	0.00573855	1	24	21	7.77817459305202	0.138661040296876	1	24.101599247413	21.1355712423836	47.1038836113735	0.00647413992256629	1	24.0507996237065	21.0677364353478	42.9459042093569	7.37308201520923	0.171683007982931	24	67	20	44	43	24	36	40	40	55	31	30	31	30	26	37	47	42	50	41	41	65	50	69	28	34	39	54	27	40	47	29
"MA_138440g0010"	0.0114446	1	20	15	7.77817459305202	0.346268606670487	1	20	12.8800084612752	20.6270913567609	0.0258808791272483	1	20	13.9400042306376	10.3908952346128	8.92202759867367	0.858638971640653	2	0	13	0	0	1	1	0	7	0	0	0	29	5	1	42	12	0	2	1	0	0	0	24	5	0	1	0	1	40	30	14
"MA_139026g0010"	0.026194	1	20	7	39.5979797464467	0.356157907125258	1	20	5.0701578990082	442.298958398972	0.052939493854994	1	20	6.0350789495041	396.160905022025	42.0512821004012	0.10614697605778	425	404	268	362	380	351	400	530	557	451	346	450	337	417	390	375	310	327	294	400	404	512	495	439	530	416	315	435	465	442	486	314
"MA_139163g0010"	0.0106192	1	28	19	1.4142135623731	0.141855949604032	1	28	18.6426569693284	14.8744125812016	0.0112950137810672	1	28	18.8213284846642	12.8233444312929	2.84330215602666	0.221728595941643	11	11	6	10	12	18	5	12	10	19	6	13	12	12	14	12	18	19	12	15	13	13	20	17	7	12	13	12	11	13	14	7
"MA_140220g0010"	0.0236019	1	20	15	20.5060966544099	0.277841562812398	1	20	11.3610306449879	131.928225090827	0.0395234194071199	1	20	13.1805153224939	120.148602226297	19.2050529712969	0.159844164771262	63	152	96	120	163	107	70	104	86	92	90	118	124	163	142	162	126	135	130	160	58	91	107	124	87	124	145	146	98	132	151	107
"MA_14041g0010"	0.0184023	1	20	3	4.24264068711929	0.703159614458074	1	20.2209944751381	4.5579522291418	62.0602508731422	0.0691946425875839	1	20.110497237569	3.77480998599748	26.2675141937911	10.0516567473823	0.382664940170022	26	17	11	47	23	48	26	25	16	12	30	10	14	12	12	17	15	17	18	6	29	50	22	23	23	5	21	26	26	24	26	22
"MA_140467g0010"	0.03114	1	24	11	2.12132034355964	0.649027390206492	1	21.9914163090129	10.7217749601018	7.24028056395918	0.0990636398829118	1	22.9957081545065	10.8755553119715	5.83616027616396	1.89804934888473	0.32522227955883	1	13	6	5	12	2	6	4	6	5	10	9	12	10	6	4	4	8	7	5	1	2	9	11	7	4	3	4	4	4	4	7
"MA_14085g0010"	0.0177636	1	24	9	6.36396103067893	0.288160159594778	1	24.9951219512195	7.4420828716438	38.7566349949802	0.0321194795770596	1	24.4975609756098	8.24026186534244	34.7036172413781	6.87973543715691	0.198242603625596	43	28	35	43	40	58	29	37	37	25	42	51	36	35	52	48	23	48	30	21	16	23	27	22	59	46	20	27	38	20	45	48
"MA_141474g0010"	0.03114	1	24	17	2.12132034355964	0.608949590698129	1	21.8414322250639	17.3101484079264	26.3530477072164	0.0941550760756527	1	22.9207161125319	17.200514163694	24.348465594705	2.72975149882128	0.112111849028175	14	37	20	20	20	18	12	20	19	26	24	25	21	21	21	22	34	35	28	27	21	32	18	29	16	28	14	26	28	26	28	28
"MA_142030g0010"	0.00913013	1	20	15	50.5581348548381	0.0992800464437567	1	20	12.4511503440133	176.225764364326	0.00725694063479687	1	20	13.7255751720066	140.45881480424	59.8009016272564	0.425753995650626	23	118	77	200	189	232	35	27	21	37	229	194	102	136	298	278	124	277	152	134	47	56	115	36	219	184	45	73	95	125	196	195
"MA_1432g0020"	0.0253118	1	24	21	4.24264068711929	0.372494488366724	1	23.4400731930467	21.0038329414902	20.2386813518642	0.0534032132345862	1	23.7200365965234	21.0048652077212	20.5415720504605	2.9968118161577	0.145890091021077	16	25	12	27	22	17	10	14	13	12	13	10	16	13	19	30	20	30	20	17	16	23	6	26	15	8	28	33	15	18	16	17
"MA_14417g0020"	0.0197661	1	20	7	29.698484809835	0.487302344621818	1	20	5.1158310538579	341.035501351387	0.0543503716298808	1	20	6.05791552692895	287.908958183035	37.1128866466753	0.128904938842095	310	281	169	258	272	273	298	352	369	309	230	281	195	270	271	251	215	281	191	237	376	458	354	314	356	258	258	371	385	329	326	231
"MA_147668g0040"	0.026194	1	24	11	0.707106781186548	0.142239919515941	1	22.5726872246696	9.3938534136076	1.25862714459316	0.0245624000734354	1	23.2863436123348	10.181878134065	0.660766688872142	0.51128437115214	0.51128437115214	0	1	0	0	0	1	1	0	1	1	1	1	0	1	1	0	1	0	1	0	0	0	0	0	2	0	1	0	0	2	1	1
"MA_148g0020"	0.000340788	1	20	7	444.593388671042	0.893935371377648	1	20	4.6383676843939	1413.76928999397	0.00277113821429031	1	20	5.81918384219695	686.123255848958	421.014628060053	0.613613697642592	936	223	68	113	125	283	1904	1336	2490	1343	518	654	48	207	130	147	54	57	83	19	3694	3652	1482	1309	846	531	624	1030	1702	905	667	237
"MA_15061g0010"	0.00128439	1	24	21	4.94974746830583	0.0253352997954065	1	23.7883008356546	21.1417328476457	28.8955091216225	0.000368780507447819	1	23.8941504178273	21.0715938737892	26.4490450008857	5.26735406252339	0.199151011401243	32	26	17	26	22	26	22	23	18	23	18	29	26	23	27	18	30	27	19	23	38	38	20	34	20	20	30	38	26	30	17	13
"MA_153194g0010"	0.0356761	1	20	3	5.65685424949238	0.772630679292289	1	20	4.999941179418	75.0413835140991	0.126554777016469	1	20	3.999970589709	69.0607787237547	5.22720898182114	0.0756899803103891	66	93	52	77	73	73	67	81	61	78	43	59	52	66	69	59	53	58	66	60	67	101	77	80	68	74	52	77	71	67	71	52
"MA_15465g0010"	0.0333381	1	20	7	0.707106781186548	0.549243347875157	1	20	6.1845156902592	0.934934455562096	0.0915586538407026	1	20	6.5922578451296	0.787650203298333	0.659214880358043	0.659214880358043	0	0	0	0	2	0	2	0	3	0	2	1	0	0	0	1	0	0	0	0	1	0	1	0	1	1	1	2	1	1	1	0
"MA_155034g0010"	0.0381617	1	20	7	4.94974746830583	0.846579504378258	1	20	5.2565951401228	26.3230255363895	0.143199689778476	1	20	6.1282975700614	22.7924245988779	4.69810195932797	0.206125589620653	42	22	8	14	25	24	30	30	37	29	23	27	18	20	33	22	13	20	11	16	27	19	26	25	45	29	17	22	36	25	22	15
"MA_15546g0010"	0.0148104	1	20	7	3.88908729652601	0.771779003780909	1	20	5.0656846330764	45.8437105553425	0.0625409477929902	1	20	6.0328423165382	42.0570581437691	9.23597978744971	0.21960594000363	42	37	20	37	39	45	33	45	52	41	32	46	30	37	43	45	20	26	27	40	46	41	38	73	67	33	37	45	58	35	43	33
"MA_156275g0010"	0.00452071	1	20	7	264.457936163769	0.282002854390093	1	20	5.090587257091	1103.62776710857	0.00977165978311056	1	20	6.0452936285455	734.173204677985	252.357815538782	0.343730626411881	812	476	448	318	545	537	1283	1051	1542	911	699	577	286	487	452	480	338	422	437	414	1012	1327	1474	1194	839	598	862	1320	1856	1015	881	465
"MA_15743g0010"	0.000295525	1	20	17	2.82842712474619	0.218714977896577	1	20	16.999317143944	13.7804761204774	0.000688159447515324	1	20	16.999658571972	9.34802360946625	5.25077939924111	0.561699415684394	8	13	4	9	1	13	6	6	2	9	5	4	12	9	14	6	12	17	8	53	3	4	9	7	12	12	5	4	9	6	9	10
"MA_157682g0020"	0.00288445	1	28	15	2.82842712474619	0.173217593170931	1	26.1695607763024	15.2186324534504	17.5642462346762	0.0042976960111768	1	27.0847803881512	15.130286279529	16.1566098467469	3.45612441687667	0.21391396150923	5	16	8	12	11	15	11	24	18	6	10	25	14	22	20	19	18	14	15	20	13	22	16	17	9	18	17	12	5	21	14	17
"MA_15954g0010"	0.0450538	1	20	15	1.4142135623731	0.999999897973754	1	20.4143426294821	10.8864641408264	9.51318588122676	0.18471598794504	1	20.207171314741	12.9656816437179	7.23618443435052	2.06143370355388	0.284878546457184	1	9	2	5	20	5	1	0	2	8	6	8	7	8	7	9	13	13	5	7	4	2	11	9	4	8	9	6	18	11	4	8
"MA_159855g0010"	0.0381617	1	24	17	2.12132034355964	0.477554345417138	1	22.2589052997394	16.9462057754583	15.9219961191893	0.0912126429356495	1	23.1294526498697	16.996167683797	14.1471353753509	3.48859193237331	0.246593521572687	23	14	8	15	8	13	9	10	13	13	8	13	11	14	16	18	12	16	19	28	4	12	16	21	12	11	12	9	12	11	18	10
"MA_160146g0010"	0.0408031	1	20	1	0.707106781186548	0.333315555230326	1	20	0.7048865113719	2.02332018973254	0.0720498906767653	1	20	0.85244325568595	1.03308858597449	0.796085658572017	0.770587991562299	0	0	4	2	2	1	0	1	1	2	0	0	1	1	0	0	1	3	1	2	2	3	6	1	1	0	1	2	0	1	0	0
"MA_16047g0010"	0.026194	1	20	7	7.07106781186548	0.653297665473475	1	20	5.7269801712898	135.674584319388	0.0867250758337826	1	20	6.3634900856449	125.043651133813	11.8921106386192	0.0951036740433397	121	129	95	107	143	132	109	115	117	107	105	130	106	128	117	123	102	136	90	106	101	171	111	138	122	132	146	153	130	144	142	113
"MA_161177g0010"	0.0356761	1	20	17	1.4142135623731	0.615036491639636	1	20	16.8684481124198	7.32744025784901	0.105746710832964	1	20	16.9342240562099	5.86707268885539	1.73913710222229	0.296423309280931	4	8	4	4	12	2	2	3	2	1	5	5	5	16	9	5	6	8	11	6	3	4	5	11	4	3	3	7	3	6	9	5
"MA_161913g0010"	0.0253118	1	24	23	1.4142135623731	0.410352006243067	1	24.8979591836735	22.6569317296444	4.61258824800209	0.0578253459599766	1	24.4489795918367	22.8393181085668	3.18904015132723	1.53571634898222	0.481560681618599	3	3	4	5	0	6	0	4	3	6	0	1	0	1	0	3	4	3	2	1	6	5	4	12	5	0	4	6	3	4	2	1
"MA_161965g0010"	0.00489717	1	28	21	9.19238815542512	0.12801145389471	1	26.3309352517986	22.8529500787956	66.9792650202038	0.00525007012974321	1	27.1654676258993	21.9756759741292	58.4229513182214	9.36933223694517	0.160370745153078	57	66	39	52	53	51	33	45	55	50	36	51	44	54	50	53	55	75	45	74	68	42	77	92	58	57	53	81	73	73	60	40
"MA_16234g0010"	0.0165271	1	24	7	1.4142135623731	0.240852525505917	1	23.2697547683924	5.9690756200046	4.78504964236779	0.0259786774202252	1	23.6348773841962	6.47812074623665	3.58369003474532	1.65947478857827	0.463063147897555	4	5	4	3	1	8	2	9	7	1	3	7	7	6	4	5	0	1	0	3	4	1	3	3	6	2	4	1	5	4	11	6
"MA_16339g0010"	0.0333381	1	24	23	2.12132034355964	0.406154790607008	1	22.3755458515284	0.5416994316017	18.0993632545256	0.0717924517700664	1	23.1877729257642	22.9853758201977	15.3207629877967	2.79886419664655	0.182684387120661	18	15	11	15	9	16	25	14	19	9	11	15	11	12	9	15	15	17	12	13	21	28	18	17	16	10	23	21	15	13	16	8
"MA_163659g0010"	0.0450538	1	20	7	102.707259967346	0.50348893912873	1	20	5.6260147110587	669.113228453333	0.108568142100414	1	20	6.31300735552935	573.60394862761	160.361112837384	0.279567658523028	475	541	283	445	623	837	690	470	589	224	674	592	373	640	335	229	414	427	396	161	833	1106	579	325	469	529	374	781	822	671	847	511
"MA_1640g0010"	0.0356761	1	24	7	208.596500450032	0.696366792983241	1	23.8325581395349	1.103629284529	1340.24303665775	0.11664483238158	1	23.9162790697674	4.04154379886959	1043.56803092721	169.95891111328	0.162863278747885	1201	1175	1107	671	823	871	1520	1656	1699	944	1098	1367	1192	1355	1010	619	1002	880	905	947	715	1249	2236	1000	1960	1746	708	1002	1783	1199	1171	922
"MA_164160g0010"	0.00573855	1	20	7	102.176929881456	0.510506817840905	1	20	5.147818511094	582.459842395654	0.0200174522258431	1	20	6.073909255547	396.998068077379	115.448052577913	0.29080255512833	248	300	214	233	285	324	758	551	536	412	319	324	200	360	221	268	182	237	235	192	599	943	743	518	382	488	526	523	885	482	393	378
"MA_165943g0020"	0.0465877	1	24	11	263.043722601396	0.999999567174382	1	22.7733333333333	6.0741865879672	1195.6023137442	0.189444967513221	1	23.3866666666666	8.47833299107631	795.107519051943	238.325408076005	0.299739849473661	24	600	2378	560	871	20	971	280	41	42	2183	1668	826	1671	1008	543	645	660	540	480	450	503	2887	232	526	3318	513	211	748	429	825	1886
"MA_165947g0010"	0.0219978	1	20	1	0.707106781186548	0.456724264033147	1	20	1.6174421733632	2.85778059224036	0.056267777941985	1	20	1.3087210866816	1.83314588214869	1.12596969120969	0.614228088541381	2	4	0	3	4	2	2	2	0	1	0	0	0	2	1	0	1	3	0	2	1	8	7	2	0	4	1	2	1	5	0	0
"MA_16692g0010"	0.0236019	1	20	15	37.1231060122937	0.285530141598176	1	20	16.5525343560133	280.412039984027	0.0404331795666538	1	20	15.7762671780066	263.9070313032	42.3353108461717	0.160417517627763	236	345	288	268	321	269	141	171	148	204	285	286	342	248	319	383	283	294	268	298	123	222	281	275	258	270	228	206	157	222	343	256
"MA_166968g0010"	0.049749	1	20	13	83.0850467894193	0.998912103529609	1	21.5475189234651	7.5219002954603	646.110885343853	0.198871754715941	1	20.7737594617325	10.3773683375117	506.609798314427	95.4895187201086	0.188487311216281	644	512	361	444	432	550	278	250	384	316	773	952	331	451	644	574	364	650	483	446	301	335	419	270	1169	1303	252	330	490	331	755	618
"MA_16736g0010"	0.0465877	1	20	15	88.0347942577252	0.17897638055904	1	20	12.0976801668697	683.645063782383	0.0482518884645784	1	20	13.5488400834348	616.461667153881	101.829423185865	0.165183706646348	479	739	498	775	721	677	509	509	410	378	540	672	917	782	799	471	784	700	595	706	367	437	677	469	713	797	484	508	720	617	629	655
"MA_1673g0010"	0.0344712	1	24	23	2.12132034355964	0.302619912508249	1	22.0671834625323	1.809824102718	13.1427402506842	0.0580304768817911	1	23.0335917312661	0.464675194804023	12.2092367509468	3.35417840239442	0.274724658945967	14	11	16	12	16	19	6	14	17	7	9	2	6	10	11	3	16	9	10	15	11	20	5	16	7	6	21	16	14	16	11	7
"MA_167501g0010"	0.00215331	1	20	7	9.19238815542512	0.204998534898783	1	20	9.0186506931572	71.8711143793624	0.00385166156035932	1	20	8.0093253465786	68.5832232388262	8.88517010764039	0.129553113546438	79	62	38	73	82	88	64	67	81	78	71	84	47	84	59	58	50	58	47	58	76	62	60	62	94	82	41	87	71	65	80	64
"MA_16752g0020"	0.0087833	1	28	27	15.556349186104	0.401524849462754	1	28	24.9882577604486	180.410197222159	0.0234434362949878	1	28	25.9941288802243	143.047249433833	27.5772855947577	0.192784452017818	99	211	101	139	158	109	148	175	141	87	206	163	133	107	126	59	115	141	168	141	126	164	308	166	178	203	150	115	191	171	196	125
"MA_167905g0010"	0.0177636	1	28	19	2.82842712474619	0.280999547071219	1	25.4925373134328	21.2765583410848	51.4904233227594	0.0314469340257723	1	26.7462686567164	20.2361000937817	49.3150570507711	3.75678777660194	0.0761793253677924	45	48	22	48	51	42	28	44	45	50	41	57	39	52	44	45	47	47	47	44	42	50	65	61	56	50	54	53	42	44	44	37
"MA_168046g0010"	0.0421638	1	28	27	2.12132034355964	0.294257540513112	1	28	0.525393823853801	16.9760455651354	0.0668675380752384	1	28	27.7626969119269	13.6720151426317	3.23477080852118	0.236597953906195	7	26	8	24	16	6	19	13	7	17	9	5	15	9	12	10	14	15	14	16	10	19	12	14	19	22	17	8	19	19	12	19
"MA_168990g0010"	0.0465877	1	28	19	2.82842712474619	0.922281806949383	1	24.9951219512195	20.3839010735659	21.6193544878378	0.178197923117994	1	26.4975609756098	19.7948253458046	19.8756231001999	3.38490907079074	0.170304551144195	11	40	11	11	27	9	11	19	20	20	13	21	26	20	14	21	17	22	16	21	15	31	26	25	16	15	23	23	12	28	16	10
"MA_169267g0010"	0.0421638	1	20	3	7.77817459305202	0.425562398295814	1	20.6779661016949	0.618493601684502	87.781399714003	0.0900851533247818	1	20.3389830508474	1.82960090996987	86.8772206006759	16.0388123801438	0.184614704168138	65	153	61	103	126	69	78	86	104	59	95	76	53	92	69	57	75	76	97	61	69	124	96	120	59	93	91	87	52	67	97	58
"MA_169932g0010"	0.0253118	1	20	19	1.4142135623731	0.487918980692905	1	20	18.067597084237	5.56737621494764	0.0666175849294538	1	20	18.5337985421185	5.38259119633625	2.14822269607728	0.399105675634351	4	13	5	12	4	5	3	5	1	0	0	2	5	5	3	2	4	4	7	17	4	12	0	3	2	3	5	6	3	5	7	8
"MA_169947g0010"	0.0114446	1	20	15	1.4142135623731	0.286843680857339	1	20	9.1878135680851	7.07640743823187	0.0220574089215758	1	20	12.0939067840425	5.60683890291213	2.09517886567507	0.373682729601319	2	8	3	3	2	2	4	3	2	6	9	6	6	7	11	6	9	9	5	5	3	5	9	1	3	12	8	3	3	8	5	8
"MA_170555g0020"	0.0153698	1	28	21	1.4142135623731	0.428829989097142	1	25.2413793103448	20.8139638689497	5.30367169041165	0.0396915362326403	1	26.6206896551724	20.9584280925675	4.35792455078005	1.68651205235036	0.386998910306623	1	1	5	8	3	3	2	4	5	8	1	1	3	4	3	2	9	6	2	7	5	6	4	3	4	5	6	6	3	7	1	1
"MA_170709g0010"	0.0159293	1	24	21	0.707106781186548	0.277973188933838	1	24.6583253128008	20.8590519124781	1.18188572545343	0.0284263987414545	1	24.3291626564004	20.9343114382021	0.926574997843536	0.566012497932657	0.566012497932657	1	0	1	1	0	0	0	0	2	0	0	0	1	1	0	1	0	3	0	0	2	1	1	2	2	2	0	1	0	0	0	0
"MA_171361g0010"	0.036881	1	24	23	2.12132034355964	0.830634339103417	1	21.3322231473772	2.335489353091	15.0827128716823	0.137415533488184	1	22.6661115736886	0.768552245607545	9.56583954999031	2.27695453386104	0.238029764346544	15	8	10	13	7	5	7	11	16	9	8	2	6	3	3	11	8	5	8	5	10	18	10	10	8	10	12	7	7	6	15	4
"MA_171914g0020"	0.00984881	1	20	5	53.0330085889911	0.390648001951029	1	20	5.133836621111	469.352661090771	0.0252404274751393	1	20	5.0669183105555	434.597920915787	73.8315154996309	0.169884649572305	494	335	299	485	437	557	290	373	446	430	335	452	320	405	445	332	262	413	312	260	538	570	472	442	561	338	371	538	522	524	428	285
"MA_172506g0010"	0.0127856	1	20	17	2.12132034355964	0.25214570355961	1	20	16.639738428392	13.890250208624	0.0217196124732939	1	20	16.819869214196	9.71730108162888	4.106719964586	0.422619401219336	12	14	11	12	11	12	7	9	6	8	6	6	19	15	20	10	14	27	10	20	4	3	14	6	15	16	2	2	7	9	8	10
"MA_17294g0010"	0.049749	1	20	15	19.0918830920368	0.818865470705131	1	20	10.5836060060703	153.474042949585	0.171123078977901	1	20	12.7918030030351	129.366100654497	15.9804465728077	0.123528857188695	76	141	86	157	139	103	94	105	78	66	121	137	146	151	154	83	149	155	126	129	102	111	137	89	125	158	116	190	147	135	141	168
"MA_175169g0010"	0.00753414	1	20	1	1.4142135623731	0.467359138833994	1	20	1.3803403879881	4.08533221073738	0.0234120011546053	1	20	1.19017019399405	3.02486577650721	0.999160253421675	0.330315566787032	2	5	4	4	2	3	3	3	0	3	2	1	1	2	3	2	6	3	1	2	5	7	4	7	3	1	4	2	0	8	4	0
"MA_175298g0010"	0.000115473	1	20	5	185.261976670875	0.958542943966552	1	20	0.952412488847699	959.686560263809	0.0011189052997147	1	20	2.97620624442385	539.279300756281	281.13312762467	0.521312661603015	403	407	186	301	307	267	1346	1690	1906	1510	406	484	140	162	234	201	243	339	278	264	1592	2207	2075	2130	587	511	253	275	285	242	489	147
"MA_175359g0010"	0.0322051	1	24	23	4.24264068711929	0.740158190741526	1	23.8325581395349	1.2318674516809	48.5673198379915	0.112903735081734	1	23.9162790697674	0.119841613499984	46.5907186232422	5.16085858786442	0.110770100577283	47	45	29	58	51	42	28	46	42	43	33	43	28	47	50	40	21	50	43	48	50	48	53	58	50	47	38	46	50	42	61	36
"MA_17644g0010"	0.00400295	1	24	19	9.89949493661167	0.0964834384507737	1	23.8769804287046	20.2812670025798	69.740367187376	0.00342155080179019	1	23.9384902143523	19.6424092896344	64.2341427192089	10.2268189302207	0.159211573429505	52	79	35	59	72	49	50	81	70	76	46	37	53	58	53	63	86	94	61	53	56	92	73	71	58	53	52	80	41	64	53	49
"MA_177435g0010"	0.0177636	1	24	21	6.36396103067893	0.300553100962644	1	25.3412462908012	21.6448378401863	43.0704430722923	0.0332760350720595	1	24.6706231454006	21.3294152960957	38.3637487119053	5.75715113983656	0.150067481232614	25	41	21	29	41	19	38	38	57	39	26	30	33	27	25	31	41	48	36	31	37	60	51	48	34	23	38	61	41	40	35	18
"MA_177704g0010"	0.0465877	1	20	17	4.24264068711929	0.615620308017969	1	20	18.5186345633444	47.8461000501247	0.130539744824004	1	20	17.7593172816722	39.8761418031342	6.18244434464006	0.155041186661497	19	38	27	53	38	31	29	45	26	42	26	40	38	42	44	36	58	67	38	62	36	38	58	45	47	43	35	43	40	63	32	33
"MA_177721g0010"	0.0114446	1	20	3	0.707106781186548	0.120575818011941	1	20	1.4212750897322	1.33662161232157	0.0104678545591007	1	20	2.2106375448661	0.752171349865786	0.713476411139898	0.713476411139898	1	0	1	1	2	0	1	1	0	0	1	0	1	0	0	1	0	0	0	0	3	2	2	3	2	0	0	2	0	1	0	0
"MA_17785g0010"	0.00489717	1	28	19	4.24264068711929	0.113190096909239	1	25.6456456456456	21.2222044941391	24.7347670211374	0.00471041777865999	1	26.8228228228228	20.1987698360602	22.2799446305439	4.20349827543324	0.188667357353779	17	17	15	29	10	14	3	28	19	26	10	16	24	19	27	17	26	20	22	21	21	29	20	33	31	18	21	29	15	18	29	12
"MA_177954g0010"	0.049749	1	20	17	0.707106781186548	0.392016548241796	1	20	16.9237080616186	0.759860462072459	0.0962877889409055	1	20	16.9618540308093	0.504425988166777	0.446773055169011	0.446773055169011	0	1	1	0	0	0	1	1	0	0	0	0	0	1	0	1	1	1	1	2	0	0	2	0	0	0	0	0	0	0	1	1
"MA_178006g0010"	0.0236019	1	24	11	121.622366364086	0.999999913320761	1	24.5167464114833	4.3856395660231	541.109292972025	0.112024616792412	1	24.2583732057416	7.72892096735181	373.311602646708	110.649540371189	0.296399950032907	11	206	1654	210	340	10	466	161	13	21	1301	759	386	852	493	210	294	256	239	187	164	161	1302	96	322	1567	172	76	315	135	355	966
"MA_17801g0010"	0.0190842	1	24	19	6.36396103067893	0.270100743557336	1	24.4699140401146	21.416214827854	32.3121210495617	0.0323085995436543	1	24.2349570200573	20.1982933411647	32.4683963520257	3.61759084611204	0.111418833467774	19	37	18	33	33	21	9	22	24	32	24	20	24	27	36	28	37	34	27	27	21	41	25	46	16	25	36	47	25	37	35	22
"MA_178646g0010"	0.0177636	1	20	7	14.142135623731	0.98039968837203	1	20	6.4740889440427	82.2493089466401	0.0879549983331185	1	20	6.73704447202135	46.785663905254	22.3496695195228	0.477703374366627	26	24	26	22	18	50	59	59	55	34	46	43	22	36	34	7	22	16	21	21	78	69	84	35	26	49	39	78	274	138	48	46
"MA_179801g0020"	0.0465877	1	24	23	2.12132034355964	0.75966546428304	1	21.7302798982188	20.8626583193288	10.4317902346786	0.153643036215848	1	22.8651399491094	21.9323163851088	9.80044913698685	1.97028826540346	0.201040609247958	8	15	14	13	12	9	8	10	9	12	4	4	12	8	10	9	8	5	11	13	12	14	15	5	11	6	12	7	5	13	12	3
"MA_179853g0020"	0.00671179	1	20	7	29.698484809835	0.694597363379348	1	20	4.8863734926279	233.454620627144	0.0296890315581764	1	20	5.94318674631395	204.28793846191	70.4380294281629	0.344797788643289	279	130	87	85	130	183	310	192	348	275	159	173	41	150	115	237	94	50	86	61	324	614	269	244	221	62	151	259	128	119	262	113
"MA_182478g0010"	0.0253118	1	24	19	48.7903679018718	0.338910917700856	1	24.5637583892617	17.4491665018447	419.933917586434	0.0493989896236299	1	24.2818791946309	18.2360422636772	413.169651120447	30.5887188469473	0.0740342829246916	362	429	277	400	469	446	261	323	331	358	289	360	373	409	471	477	363	474	389	488	320	479	343	429	425	377	385	465	300	362	428	333
"MA_182690g0010"	0.0394425	1	20	15	4.24264068711929	0.670093687054307	1	20	17.3664952368931	20.9166556732205	0.122457452632467	1	20	16.1832476184466	18.262839690622	4.70628082229908	0.257697099795261	2	42	13	11	22	1	12	14	2	13	20	17	21	23	13	15	24	32	22	17	8	24	25	24	6	24	16	17	10	27	22	25
"MA_182693g0010"	0.0322051	1	20	5	1.76776695296637	0.554944329945444	1	20	5.0447227758637	8.25982172338319	0.0897982828097741	1	20	5.02236138793185	7.18338189150863	2.97015268416359	0.413475536874151	7	4	5	4	4	13	6	8	12	7	9	3	4	3	3	6	1	5	5	9	6	9	6	9	8	2	15	13	13	6	3	4
"MA_183278g0010"	0.0236019	1	28	19	2.82842712474619	0.38892633086159	1	27.459807073955	17.8595784196291	14.1369634113755	0.0522380242391796	1	27.7299035369775	18.4259833306596	12.6512002764701	2.14299647140596	0.169390763293164	9	9	6	13	12	6	7	7	9	18	9	8	14	17	10	13	20	6	10	13	16	19	10	20	8	12	16	13	7	12	15	13
"MA_183426g0010"	0.00671179	1	24	21	86.9741340859454	0.295900630617056	1	23.5694572217111	21.9205708440668	920.118685941296	0.0143423108239742	1	23.7847286108556	21.4662098406783	902.221598688265	103.308378097559	0.114504439095404	970	771	516	1044	840	1068	670	758	826	744	665	790	669	666	927	933	624	815	769	996	1139	1130	727	1050	947	629	841	1090	839	875	1001	650
"MA_183806g0010"	0.0481216	1	0	NA	0	0.712572409116517	1	25.2413793103448	1.00005947623014	2.34845816287193	0.149947093426731	1	25.2413793103448	1.00005947623014	10.1821581276074	2.15808966092782	0.211948158129316	1	2	1	1	7	1	3	4	10	2	0	1	1	1	1	1	2	1	4	1	1	4	2	1	1	1	8	16	0	3	2	0
"MA_184104g0010"	0.00197811	1	24	21	4.94974746830583	0.0594685491546608	1	25.0930460333007	21.0233950394673	35.9888163957366	0.00118199126988561	1	24.5465230166503	21.0218580445919	32.0799104811202	6.9730029965987	0.217363542853478	25	41	17	32	30	26	17	38	36	30	12	22	29	31	20	23	31	50	27	35	38	33	40	50	21	30	28	38	25	36	33	23
"MA_185088g0010"	0.0421638	1	20	19	2.12132034355964	0.999905571280483	1	20.0626468285043	17.668605065478	6.08425294936064	0.175649956570865	1	20.0313234142521	18.3353883324436	5.65048577747196	1.42414447942327	0.252039299895457	2	5	7	5	13	1	3	4	7	4	4	1	6	2	1	4	9	10	5	8	7	8	5	6	2	4	4	5	2	3	5	13
"MA_186138g0010"	0.0450538	1	20	9	7.77817459305202	0.785433615393596	1	20	9.0087869975302	87.8195020847045	0.153628747657471	1	20	9.0043934987651	78.3853858117535	7.75820806414876	0.0989751850272255	71	84	47	67	86	77	66	80	94	65	69	92	63	86	79	82	71	68	65	71	58	76	88	80	84	93	81	88	88	95	91	57
"MA_186530g0010"	0.0153698	1	24	15	2.12132034355964	0.17328646890966	1	22.8954423592493	16.4096454468403	8.70691565068875	0.0184523335705444	1	23.4477211796247	15.7301505195733	7.51918466861292	2.3318074516588	0.310114401285073	2	12	3	3	8	6	7	8	6	6	6	6	4	14	10	9	5	13	12	3	6	10	11	8	2	10	3	5	5	6	3	9
"MA_188288g0010"	0.0481216	1	24	11	7.77817459305202	0.587815259128808	1	20.3494837172359	12.3880134657345	31.2490985604768	0.129138647075484	1	22.1747418586179	11.8312932515846	23.8364661242074	9.3391386357205	0.39180047021467	6	21	5	46	36	46	2	7	0	2	43	38	17	13	58	38	24	56	35	17	4	13	13	1	41	32	12	13	20	19	29	20
"MA_18892g0010"	0.00400295	1	20	17	36.0624458405139	0.082238624917462	1	20	17.0803665914601	206.440761598493	0.00296898111493893	1	20	17.04018329573	155.366525231045	65.279535879177	0.420164741292244	94	177	126	167	147	99	78	97	85	101	115	78	145	163	125	165	242	232	246	582	51	118	79	157	155	116	140	173	66	158	152	157
"MA_190936g0010"	0.0300749	1	24	19	0.707106781186548	0.328284705596075	1	24.6109510086455	18.1531971543147	3.77345990892497	0.0554666624329281	1	24.3054755043228	18.5848556072384	3.74312579784011	0.835653047247172	0.223250056872085	5	1	2	3	4	4	0	1	2	2	4	1	3	2	5	4	4	5	5	2	6	2	3	3	3	6	1	5	4	1	4	5
"MA_19253g0020"	0.00122813	1	20	17	2.82842712474619	0.412334357296251	1	20	16.9678019775142	16.6916266029466	0.00434907052170819	1	20	16.9839009887571	9.38122809066525	6.14024921194828	0.654525095499822	5	8	11	5	8	10	2	7	2	3	6	6	21	12	13	6	19	26	13	60	3	3	2	2	21	24	2	1	12	3	2	9
"MA_192580g0010"	0.0041712	1	20	17	27.9307178568686	0.0329510387826888	1	20	16.8490665501248	140.458316251246	0.00135964860225113	1	20	16.9245332750624	122.311721120989	29.0635738334907	0.237618877137224	84	161	94	179	129	97	88	108	65	76	133	96	159	155	133	198	131	144	127	164	57	118	163	124	120	149	84	104	64	99	122	122
"MA_193082g0010"	0.0102207	1	24	19	2.82842712474619	0.101348536594005	1	24.4232602478551	17.3100149429277	20.379686202706	0.00815476767273349	1	24.2116301239275	18.1637811769914	18.0843461052926	3.76624466408703	0.208259930558661	16	21	11	23	19	7	14	12	18	16	16	14	12	16	17	13	19	26	20	35	16	21	18	22	15	14	17	15	16	11	16	7
"MA_19365g0010"	0.0481216	1	20	15	2.82842712474619	0.915802798165699	1	20	8.8285275863425	17.2697620505637	0.181655015664944	1	20	11.9142637931712	13.002218553856	2.7840596085693	0.214121889817306	8	21	12	7	9	5	6	9	6	10	15	8	21	9	18	12	17	8	10	31	5	7	29	16	15	27	17	13	11	12	13	26
"MA_19509g0020"	0.0227741	1	20	17	32.5269119345812	0.750251902244473	1	20	16.8668212926836	306.351232626302	0.0866187862250164	1	20	16.9334106463418	265.790092731975	53.5488780626269	0.201470557131059	173	523	222	288	337	138	222	333	195	266	230	258	288	294	316	251	344	327	327	479	121	203	275	368	242	327	238	209	159	231	340	227
"MA_195188g0010"	0.0300749	1	20	7	2.12132034355964	0.894215708328976	1	20	4.938425722433	15.155740653303	0.12413678958042	1	20	5.9692128612165	13.9830212275287	4.21458306291328	0.30140718478035	7	5	6	13	14	17	13	9	15	9	20	13	7	15	23	15	10	6	10	5	28	23	11	12	14	16	7	13	26	14	12	12
"MA_195556g0010"	0.0148104	1	20	7	1.4142135623731	0.285572909381257	1	20	5.0409151248709	4.78661858878909	0.0273462582567061	1	20	6.02045756243545	3.17089442652649	1.40852375927265	0.444203927916828	2	5	2	0	4	3	7	5	1	3	2	6	3	4	3	0	2	2	0	2	2	4	9	3	6	6	4	6	4	5	4	1
"MA_19639g0020"	0.0227741	1	24	13	87.6812408671319	0.265790386568734	1	20.1891252955083	17.1772322569409	430.324861076699	0.036967637397555	1	22.0945626477542	15.3831485395066	328.598969131009	81.5831421512423	0.248275709345625	149	244	327	491	471	503	70	88	94	86	149	209	433	525	484	525	286	408	376	402	85	121	88	94	161	150	343	407	386	379	191	360
"MA_196669g0010"	0.0197661	1	24	11	41.0121933088198	0.999998426027277	1	20	8.911624767387	204.375001707918	0.0973238001050984	1	22	9.94306028872952	130.923304109357	43.4472024536194	0.331852321855007	2	80	387	80	102	3	156	43	4	12	297	260	133	277	165	111	98	97	85	77	72	92	419	54	80	610	68	20	125	71	138	364
"MA_19714g0010"	0.0148104	1	24	21	4.94974746830583	0.175092093383243	1	24.9464459591042	21.3381382002947	51.9088847964042	0.0180352403594864	1	24.4732229795521	21.1737166602326	49.093998959555	5.07880108129309	0.103450547702931	37	41	27	51	48	45	36	37	32	36	33	35	55	41	37	62	58	55	48	41	44	74	43	64	40	48	46	43	44	58	57	41
"MA_19749g0020"	0.0356761	1	20	17	3.53553390593274	0.246682934998522	1	20	17.2463460363763	16.7734588109322	0.0504537132673463	1	20	17.1231730181881	12.6004331425399	4.31847389411832	0.342724241719824	3	27	4	21	15	10	4	4	6	6	12	11	18	10	9	17	27	23	15	26	11	7	14	14	10	15	12	15	7	17	10	16
"MA_19933g0010"	0.00369077	1	28	21	3.53553390593274	0.049260991047984	1	27.8175895765472	20.0358547837583	32.5419427316439	0.00174766544170468	1	27.9087947882736	20.5165711010617	28.873801650451	5.35154702283926	0.185342653787873	21	28	14	29	32	28	27	26	43	23	14	27	25	27	29	24	27	40	44	32	37	36	30	28	19	25	29	38	19	32	25	19
"MA_20206g0010"	0.0197661	1	20	3	7.77817459305202	0.558555161851162	1	20	2.4556840352434	86.7362734054523	0.0607907504913215	1	20	2.7278420176217	75.911663617374	9.05391312441069	0.119269064765148	54	78	52	84	83	70	73	86	81	82	47	50	51	66	60	62	63	72	71	77	79	86	94	126	84	83	83	111	61	68	71	69
"MA_202126g0010"	0.049749	1	28	11	0.707106781186548	0.361723504757817	1	26.1162079510703	9.2943947160369	2.95385131038632	0.090294419490441	1	27.0581039755352	10.1297859066402	2.52210072512219	1.42155006330562	0.563637308036836	1	3	4	2	3	2	2	4	2	2	0	4	1	7	5	5	0	3	3	2	0	1	4	0	1	3	0	1	0	2	4	3
"MA_202239g0010"	0.00117631	1	24	21	2.12132034355964	0.00575107609477821	1	20.9484873262469	19.9719108576399	10.166518348846	8.72947059377127e-05	0.615192688228343	22.4742436631235	20.5457513495543	8.41311096428799	3.07492323211004	0.365491819276185	8	11	8	15	11	6	3	11	5	4	2	3	8	3	7	12	10	12	9	10	12	10	11	15	6	4	11	7	4	6	3	3
"MA_20227g0010"	0.026194	1	24	23	31.8198051533946	0.220248537133043	1	25.3914767096135	24.3911369031692	372.105274413652	0.0355106269581114	1	24.6957383548067	23.694778792146	350.784282372732	29.689678776109	0.0846379962502473	318	366	215	302	395	283	234	355	342	345	300	307	270	324	290	339	330	366	324	327	342	379	405	440	396	354	348	380	304	340	379	271
"MA_203115g0010"	0.0190842	1	20	13	20.1525432638166	0.132171342182059	1	20	9.1483947952247	220.684630346693	0.0176126544058944	1	20	11.0741973976124	184.15061321566	45.4318468151411	0.246710266242424	232	213	95	113	148	149	148	149	234	180	193	131	270	275	357	215	115	198	134	139	96	157	182	131	192	164	238	250	351	234	146	192
"MA_203205g0010"	0.0356761	1	20	5	1.4142135623731	0.211371230204378	1	20.0941176470588	4.9072437434109	15.8338760963259	0.0443964389249092	1	20.0470588235294	4.95375803759345	13.4906279090939	2.15718110557622	0.159902201744226	12	11	14	17	14	16	8	21	8	8	12	13	10	8	12	9	9	14	16	10	12	18	19	15	14	16	17	20	12	15	17	6
"MA_2035422g0010"	0.0356761	1	24	19	6.36396103067893	0.789207614129228	1	24.3767840152236	17.4559021470893	30.5203740322329	0.128672332916989	1	24.1883920076118	18.2350703606107	33.5617350389088	5.75028619204669	0.171334592367774	16	45	14	35	38	16	9	18	17	18	30	23	23	21	18	25	48	30	35	27	32	43	26	33	16	29	19	23	12	22	47	31
"MA_20395g0010"	0.0421638	1	24	7	20.5060966544099	0.621937240851967	1	28	25.317373775283	190.624035624181	0.12170492932069	1	26	2.54616163376235	81.3063115654276	60.731112031912	0.746942160610021	12	54	13	9	34	9	202	203	141	103	31	34	26	43	21	39	10	13	6	16	191	152	242	131	22	48	245	242	482	363	39	61
"MA_203992g0010"	0.0481216	1	20	17	1930.04795924868	0.817927701442193	1	20	1.000075578628	13629.0924374942	0.166689640350418	1	20	19.000037789314	10285.1185550878	1432.58797464652	0.139287453710278	15857	17714	11083	17087	14296	12369	5279	9048	5281	4843	11148	17169	15805	13679	16816	6622	12785	17168	13322	14626	2431	4287	7050	6097	16481	20870	4018	3478	4457	4934	13152	10323
"MA_204527g0010"	0.0271338	1	24	15	67.175144212722	0.287609456763756	1	20.880195599022	10.1738908217993	231.705019074331	0.0456773746651924	1	22.440097799511	12.4795077264265	228.941584732761	59.5240363520522	0.259996611893525	144	127	199	346	367	421	84	89	104	119	82	99	340	275	463	318	206	265	199	269	101	108	76	126	142	93	174	211	159	166	114	238
"MA_205286g0010"	0.0436088	1	28	3	31.2894750675047	0.99243750719216	1	28	0.653875995996099	732.728464763977	0.179178907180253	1	28	1.82693799799805	646.777074427446	46.261933923526	0.0715268610355105	708	730	403	765	688	658	452	723	732	574	548	701	649	887	801	543	494	606	541	613	530	678	733	667	937	718	625	721	745	844	724	502
"MA_20580g0020"	0.026194	1	24	19	4.94974746830583	0.949495289080908	1	23.6129032258065	21.2438304361786	30.2057092256313	0.116745993958617	1	23.8064516129033	20.1323671937003	25.9105033629714	3.94401949223742	0.152217015508615	13	33	15	23	19	18	12	29	14	20	19	13	20	18	20	25	39	40	26	30	15	32	31	33	10	20	40	52	12	29	22	20
"MA_20587g0030"	0.0465877	1	20	3	0.707106781186547	0.503601391081739	1	20	0.8674437787298	2.5695520714776	0.111498752590247	1	20	1.9337218893649	2.6952702679479	1.14179567213622	0.423629379849	2	5	2	5	7	2	4	1	0	1	3	3	1	1	4	0	0	2	2	8	2	3	4	2	1	0	3	3	4	1	2	1
"MA_209006g0010"	0.0421638	1	20	7	9.19238815542512	0.393983660727795	1	28	24.8539221923742	49.0889394142225	0.0846812193492716	1	24	2.85168093958894	23.4463990546788	11.9061517806585	0.50780300006378	13	16	5	3	11	6	42	26	37	16	8	13	1	3	15	8	7	4	4	12	95	79	45	60	25	11	39	66	77	34	28	11
"MA_20g0010"	0.0481216	1	24	19	5.65685424949238	0.471725187111593	1	24.5167464114833	16.9540714906501	25.6402434059993	0.108628918916885	1	24.2583732057416	17.9899720303168	27.6673258408672	5.41456616121422	0.195702547920855	48	21	12	30	22	38	11	14	21	20	28	18	17	23	22	34	21	35	26	24	33	34	17	19	16	15	24	27	11	14	34	18
"MA_20g0020"	0.0253118	1	20	9	47.0226009489054	0.418806594148824	1	20	8.6371422841704	271.141597272838	0.0588005460769591	1	20	8.8185711420852	242.88869639879	46.5154903891071	0.191509490061798	265	131	145	206	201	361	240	206	323	229	257	323	184	258	340	233	133	138	167	135	327	283	266	156	361	278	115	279	347	246	303	220
"MA_2101g0010"	0.0322051	1	20	15	9.19238815542512	0.608805889476702	1	20	16.8984045960848	62.1280807586119	0.0966976927501485	1	20	15.9492022980424	53.6106514839928	11.0708736430725	0.206505113006845	22	109	56	61	60	33	33	55	27	37	59	50	92	92	55	55	84	60	60	50	27	37	65	65	43	85	44	44	53	67	43	77
"MA_210881g0010"	0.0465877	1	24	9	21.920310216783	0.558455297080138	1	22.9364368845121	5.9383150780528	204.429762568771	0.120953661454615	1	23.4682184422561	7.43828844925939	182.016856128204	21.4186805027218	0.117674159186858	204	148	140	163	154	194	227	214	263	211	133	176	209	227	193	160	167	188	163	169	156	251	161	150	215	209	147	213	288	237	178	167
"MA_211508g0010"	0.0236019	1	24	21	3.53553390593274	0.154617582482643	1	23.1855203619909	18.5530551322962	25.2891707499088	0.0241334255955584	1	23.5927601809954	19.7612968121863	21.7179663340537	4.63226203748908	0.213291703571052	20	29	28	20	22	18	16	16	25	24	25	18	13	14	23	18	29	37	27	23	28	28	19	35	16	22	10	25	14	22	21	11
"MA_211681g0010"	0.0114446	1	28	15	4.24264068711929	0.165455845599129	1	26.8272251308901	16.7869327612037	27.2872089251295	0.013764961754857	1	27.413612565445	15.9198620637987	26.2352446569493	5.54691757198785	0.211429992154411	17	27	12	19	32	13	19	27	21	43	16	15	24	23	24	35	27	26	27	21	28	34	26	34	21	20	18	22	11	28	24	14
"MA_213701g0010"	0.0271338	1	28	19	1.4142135623731	0.369611572738607	1	25.1917404129793	18.3354955719086	17.1524585116372	0.0561849806719474	1	26.5958702064896	18.7023358268698	17.6832007680925	2.89992484722982	0.163993209445568	20	22	3	20	16	12	11	11	17	14	11	18	17	25	22	13	10	23	16	9	22	13	14	22	14	13	19	22	12	16	22	3
"MA_214113g0010"	0.0236019	1	24	11	1.4142135623731	0.875702507246929	1	24.9951219512195	9.67612220781265	11.1086513923639	0.100843513643184	1	24.4975609756098	10.355777486227	9.71218785912853	1.77921419889891	0.18319396460465	3	17	8	9	11	11	9	11	15	12	8	13	12	13	9	10	11	13	9	10	8	7	7	5	13	10	7	8	4	8	11	6
"MA_21473g0010"	0.0381617	1	20	7	3.53553390593274	0.885852963975145	1	20	5.0478518818502	50.8906240757675	0.148309848726238	1	20	6.0239259409251	48.5819935202606	5.50277620500855	0.113267813983666	45	54	28	44	55	47	53	62	54	62	31	41	45	58	51	46	26	46	39	37	27	69	60	54	61	53	47	63	49	46	38	31
"MA_2153472g0010"	0.03114	1	24	11	327.390439689372	0.999998682340812	1	28	0.8846422755202	1655.0992291836	0.139172641557691	1	26	6.36906010411057	1050.47793842717	281.583127847143	0.268052395530308	34	794	3353	804	980	23	1384	376	47	65	3021	2078	1098	1968	1272	756	834	889	778	635	662	677	3634	360	599	4803	664	283	1007	622	1043	2578
"MA_215979g0010"	0.0333381	1	24	7	15.556349186104	0.632705902523483	1	23.7883008356546	1.428184946665	86.2270807279845	0.10248789304077	1	23.8941504178273	4.20183353658649	64.056816189212	14.6323195508943	0.228427206055217	58	61	62	45	61	42	112	111	86	59	53	96	64	88	44	37	59	55	58	36	53	72	144	59	115	131	50	70	115	47	75	69
"MA_21626g0010"	0.00489717	1	28	19	12.7279220613579	0.0941879795516988	1	24.8015488867377	20.6047347556125	170.295081243266	0.00400441025854625	1	26.4007744433688	19.9240786485759	159.051917896184	16.7389305714352	0.105241928502623	128	214	139	127	143	106	169	145	179	141	153	108	156	143	137	155	166	180	176	154	147	206	162	202	149	146	157	188	119	147	150	114
"MA_2172513g0010"	0.0408031	1	28	21	1.4142135623731	0.340395426842196	1	27.8781284004353	22.9107695252284	4.66755219600026	0.0732883567671009	1	27.9390642002177	21.9575729300731	3.4296829398578	1.32503659577091	0.386343758011009	1	6	4	1	1	2	1	4	2	3	5	0	4	3	3	2	4	2	5	3	4	5	6	2	5	4	6	8	2	6	2	3
"MA_217625g0010"	0.0333381	1	20	13	0.707106781186548	0.46661621270625	1	20	13.7517121505174	1.91073135287171	0.0803209262632262	1	20	13.3758560752587	1.39734453348846	0.570133157049276	0.408011870648637	0	1	1	1	0	0	0	1	2	3	1	2	2	4	4	1	2	1	2	2	0	1	1	0	1	1	3	3	0	3	2	2
"MA_21789g0010"	0.0333381	1	20	7	86.4438040000554	0.526713554745006	1	20	4.9539622155311	570.208115025637	0.0885384274819736	1	20	5.97698110776555	436.490288496175	94.6966339313455	0.216950150844365	586	471	196	382	333	340	493	587	781	554	527	606	270	447	489	415	201	245	238	247	576	795	721	693	803	514	379	464	389	426	676	291
"MA_2207g0020"	0.0142872	1	20	17	2.82842712474619	0.734385879617669	1	20	17.5061814436505	11.16642575089	0.0583068343890993	1	20	17.2530907218253	7.99337377092653	2.81854155271722	0.352609753214444	2	14	9	5	7	2	6	9	2	4	7	3	4	7	7	14	11	18	16	12	5	16	5	19	1	4	14	3	7	12	14	19
"MA_220841g0010"	0.049749	1	28	21	0.707106781186548	0.920415070646635	1	25.9574468085106	20.7806664284939	2.28850464476695	0.186991439710559	1	26.9787234042553	20.9161544861573	1.64398795991117	0.65744026042568	0.399905763580656	1	1	2	1	0	0	0	4	1	1	0	2	1	3	1	3	2	3	1	1	3	2	4	2	3	1	2	1	3	1	2	1
"MA_2208g0010"	0.049749	1	28	27	48.7903679018718	0.823335417642124	1	28	25.0125019829508	558.755416788147	0.171834208346588	1	28	26.0062509914754	487.800378875046	46.6523281675107	0.0956381548433791	343	579	270	483	498	460	488	531	478	464	324	409	462	475	404	373	477	508	435	462	468	638	632	612	498	530	524	603	504	637	506	444
"MA_222430g0010"	0.0165271	1	20	17	21.920310216783	0.337225507082133	1	20	17.4440853036517	142.536002312644	0.0344977849521412	1	20	17.2220426518258	127.415210812878	18.7589477398306	0.147226909724146	117	205	74	145	113	83	132	109	110	86	93	96	141	107	124	156	168	148	172	140	90	131	143	182	81	115	150	126	96	144	147	128
"MA_223158g0010"	0.00288445	1	24	23	4.24264068711929	0.0185760139158941	1	20.7113985448666	2.6267091185214	26.9823391167816	0.000580519271369817	1	22.3556992724333	0.951879488490794	22.8846825252833	5.58980684674643	0.244259750624494	17	34	16	21	33	18	28	28	29	18	16	18	17	11	12	27	22	20	22	21	29	32	35	30	20	20	31	31	23	20	23	11
"MA_2234075g0010"	0.0344712	1	24	7	89.8025612106916	0.467978037857671	1	22.4539877300613	5.3554018950746	492.169043177456	0.0827070480138812	1	23.2269938650306	6.15715403356184	339.907494859475	114.295082496837	0.336253493157276	262	252	262	189	265	386	591	449	361	147	383	568	429	570	256	76	297	198	215	252	378	512	645	180	556	803	173	264	856	470	379	476
"MA_22510g0010"	0.00470198	1	24	11	658.316413284676	0.088570340568479	1	20.3494837172359	11.1584694726952	2135.82562173675	0.00365803588404501	1	22.1747418586179	11.1613789424966	1620.64019063036	734.811315211835	0.453408054088814	450	1773	982	2112	1565	2430	339	202	212	311	3585	3614	1879	1627	4274	2357	1519	2941	1447	1652	488	475	967	440	2825	3465	634	863	1404	1379	2726	2374
"MA_226645g0020"	0.0244296	1	20	3	2.12132034355964	0.384558910597116	1	20	1.3039708036047	13.0614903480869	0.0532451423247075	1	20	2.15198540180235	11.4543603383548	2.28642423412025	0.199611690795529	10	12	14	15	8	15	11	17	11	8	9	14	10	11	9	7	14	13	12	6	10	21	16	11	11	11	15	16	11	8	8	8
"MA_234217g0010"	0.0197661	1	20	17	7.77817459305202	0.223842973744376	1	20	17.2275058767863	25.9371390702341	0.028407905854592	1	20	17.1137529383931	23.3698178139579	6.25238256867874	0.267540920449299	10	32	25	32	37	12	7	9	12	7	36	8	20	29	14	28	24	30	24	37	18	28	31	24	13	24	23	15	12	24	22	27
"MA_23498g0010"	0.0212215	1	20	17	30.5823682863182	0.361431817474208	1	20	17.2002371569881	171.414065836738	0.0450269281482039	1	20	17.100118578494	144.358084973699	29.0744811534833	0.201405284357855	58	229	110	169	181	52	116	120	80	82	137	101	183	190	143	178	228	180	154	195	77	145	184	174	108	174	169	129	65	175	163	135
"MA_235516g0010"	0.0421638	1	28	13	8.83883476483184	0.765253948907017	1	28	9.59683897078051	55.5801292267581	0.143059164293856	1	28	11.2984194853903	58.0442926565057	12.9125465287195	0.222460227142973	80	36	34	69	59	102	14	19	27	35	41	48	70	72	102	88	47	57	40	53	24	24	21	37	54	36	35	64	50	37	27	55
"MA_23603g0010"	0.0204938	1	20	13	12.3743686707646	0.26957229091399	1	20	11.7728880155338	91.7101250903992	0.0342442695554953	1	20	12.3864440077669	82.5999491806986	16.0156843829966	0.193894603348486	101	116	49	95	88	79	39	63	59	55	78	82	126	103	138	60	109	95	66	118	32	42	68	56	96	102	53	86	89	107	99	94
"MA_238844g0010"	0.0300749	1	20	7	93.6916485072176	0.828110031742994	1	20	5.3364293889812	1627.33385421755	0.11687262414583	1	20	6.1682146944906	1529.22434509667	262.694648070807	0.171782936174875	1632	1372	710	1476	1297	1700	1144	1309	1705	1544	1263	1755	1045	1349	1578	1408	1064	1363	1151	1195	1571	1856	1630	1334	2259	1865	1032	1584	1749	1273	1696	1204
"MA_239669g0010"	0.0236019	1	20	9	9.89949493661167	0.67818051361146	1	20	5.5935442562177	88.6591246824963	0.0821888445687493	1	20	7.29677212810885	76.5900510231822	11.1146651753112	0.145118915927436	77	60	39	80	60	85	64	71	82	95	87	93	54	102	83	75	51	70	48	49	90	100	88	75	128	77	60	91	93	87	90	69
"MA_24001g0010"	0.00369077	1	20	17	243.951839509359	0.480291751001591	1	20	17.1140862194422	1062.94157084134	0.0130028571338217	1	20	17.0570431097211	771.169706794177	341.699672264836	0.443092706124717	72	1389	1042	916	1436	60	957	1158	177	270	479	370	1682	1216	406	306	2319	1095	1172	1519	317	404	1459	584	143	976	895	937	343	1187	402	1313
"MA_240476g0010"	0.0421638	1	20	7	53.7401153701776	0.729815342790054	1	20	5.2233930797082	340.994932672613	0.137893232522918	1	20	6.1116965398541	248.288376374279	62.8940579853572	0.253310521031191	184	188	256	126	224	150	365	321	309	238	247	252	137	312	173	191	158	172	164	91	217	450	525	265	225	274	267	408	580	322	252	234
"MA_240507g0010"	0.0148104	1	20	19	0.707106781186548	0.131721016024842	1	20.1256873527101	16.9133521293334	1.98211533100711	0.0141230918234815	1	20.0628436763551	17.9601203282978	1.83576031598543	1.05201000476587	0.573065010505553	3	3	2	1	1	1	1	1	2	2	0	1	2	3	2	1	3	2	0	1	2	2	0	6	1	0	1	1	1	0	1	3
"MA_2425258g0010"	0.0271338	1	20	17	1.4142135623731	0.976654524193891	1	20	16.8708792651386	2.98179178216841	0.122712288703966	1	20	16.9354396325693	1.8382110216292	1.10061401647681	0.598741930891773	0	6	0	3	2	0	0	1	0	0	3	0	3	3	1	1	9	5	1	4	2	2	0	2	0	2	0	0	0	1	0	2
"MA_2437184g0010"	0.00152889	1	20	11	3.53553390593274	0.0387009836645897	1	20	14.3968368034857	14.0623546915581	0.000635191465999552	1	20	12.6984184017428	11.2854373711422	2.97657629218749	0.263753738051734	4	8	6	4	5	10	9	10	10	16	9	10	7	12	17	20	6	12	4	9	6	10	6	8	6	13	9	13	16	12	12	15
"MA_2453g0010"	0.0102207	1	20	9	76.7210857587404	0.459061344212136	1	20	5.3393244846177	758.765446582916	0.0298495762142843	1	20	7.16966224230885	632.968912785953	101.510959975645	0.16037274173364	780	652	390	477	497	609	567	674	842	729	699	818	457	687	683	650	338	509	449	404	779	889	742	696	1019	728	515	718	858	687	798	513
"MA_2473g0010"	0.0421638	1	28	23	2.82842712474619	0.62467139166272	1	24.4232602478551	23.6819442989758	25.4817341345012	0.122124431396093	1	26.2116301239275	23.4735069555561	22.0936606283665	3.43879219856481	0.155646103939411	12	18	17	21	32	22	21	15	25	20	15	10	17	22	19	9	26	16	22	27	23	24	21	28	21	23	30	39	23	21	20	17
"MA_24849g0010"	0.0064506	1	20	3	2.82842712474619	0.123712531834264	1	20	5.0250289647316	22.5780114717348	0.00649060207472529	1	20	4.0125144823658	19.6113425087964	4.59970041039781	0.234542862546747	14	21	17	24	22	15	20	26	25	16	17	9	11	16	13	16	18	13	10	18	18	41	19	23	21	15	29	30	12	20	21	19
"MA_251653g0010"	0.0356761	1	20	7	2.82842712474619	0.973047712134034	1	20	5.8726577367632	20.1442985021271	0.15137624324903	1	20	6.4363288683816	18.8350367258412	6.56592955983333	0.348601898440955	13	10	15	11	17	23	11	10	13	11	28	23	6	24	14	11	11	5	8	8	27	24	18	13	26	24	10	15	19	10	28	15
"MA_25199g0020"	0.049749	1	28	17	2.12132034355964	0.625640015310345	1	26.1162079510703	17.232614372289	11.0973378269849	0.139120757830417	1	27.0581039755352	17.1411265268831	10.2019931436049	3.37288144486272	0.330610048192103	2	7	4	7	13	0	7	11	9	5	9	5	10	4	6	14	19	19	17	6	5	8	12	3	3	14	9	18	2	3	5	1
"MA_252037g0010"	0.0159293	1	20	3	3.53553390593274	0.525376330555069	1	20	1.4907446659159	50.4937841364835	0.0483990794146131	1	20	2.24537233295795	48.2662169359402	7.74410102226478	0.160445576924806	31	57	40	41	58	53	34	42	68	67	40	41	32	26	40	41	47	54	49	28	55	72	58	63	50	34	47	49	39	37	48	39
"MA_2535g0020"	0.026194	1	28	3	3.53553390593274	0.518021867453592	1	28	1.7546090571024	11.544235606832	0.0719154819909964	1	28	2.3773045285512	6.79209995771217	3.96097312592241	0.583173562018161	12	1	2	7	8	11	6	8	10	4	12	7	3	1	2	4	1	2	4	4	1	6	5	4	20	13	5	9	7	8	17	11
"MA_2537174g0010"	0.00400295	1	28	3	0.707106781186548	0.0464875390054279	1	28	1.0279512050616	2.75763727447039	0.00178444622440055	1	28	2.0139756025308	1.629911896353	1.00219778055704	0.614878499138206	3	4	4	3	2	0	1	2	1	1	3	0	2	3	1	0	0	4	0	1	1	0	2	0	4	3	0	3	2	4	3	5
"MA_2545755g0010"	0.0280735	1	20	17	1.4142135623731	0.528236572237549	1	20	18.3786428778106	7.22977459669099	0.0772784228200828	1	20	17.6893214389053	5.13193788309738	2.03345060741418	0.396234454456587	0	12	3	2	2	2	6	6	3	0	4	4	8	8	5	2	6	6	5	10	4	15	11	7	7	6	4	1	5	6	3	6
"MA_25729g0020"	0.00288445	1	28	19	2.12132034355964	0.133200609897851	1	24.7058823529412	21.0341099672726	11.6470719830925	0.00340576507678425	1	26.3529411764706	20.1593684531336	9.71224023132737	2.17049230919061	0.22348008878421	7	7	3	11	15	6	3	4	7	10	4	9	4	5	8	13	9	13	11	9	8	17	11	17	10	8	10	14	7	7	9	3
"MA_257380g0020"	0.0244296	1	20	15	40.3050865276332	0.815737149170592	1	20	11.3958155712162	155.653345979972	0.0979592223201124	1	20	13.1979077856081	141.029622567035	28.1949130315146	0.199921920787335	171	160	67	166	134	254	69	87	69	57	174	137	248	168	222	118	186	222	151	180	52	91	112	62	108	127	50	87	115	104	178	153
"MA_25928g0010"	0.0436088	1	24	21	12.7279220613579	0.699045838456044	1	25.4925373134328	21.4424117228985	211.834685372228	0.136891965029784	1	24.7462686567164	21.2338457681582	195.153742145155	17.2520222303712	0.0884022106916055	144	273	117	200	194	139	141	203	190	176	145	163	162	223	198	182	172	199	179	202	164	216	238	280	204	221	200	218	149	226	201	137
"MA_259471g0010"	0.0197661	1	24	23	1.41421356237309	0.94624869994167	1	23.0188679245283	0.151161482983898	3.10974414519297	0.0931260065592109	1	23.5094339622642	23.096845566656	2.71486603365412	0.93827620889148	0.345606817154285	2	4	4	4	1	2	2	2	2	1	1	8	1	2	2	1	0	5	3	1	5	3	3	3	1	0	6	7	2	2	2	0
"MA_268229g0010"	0.00215331	1	20	15	16.9705627484771	0.0102029339248267	1	20	12.2657279509451	74.6754068273172	0.000257617646738595	0.911142092985062	20	13.6328639754725	63.7881559778631	18.6027066476438	0.291632613648521	29	84	31	69	79	50	50	32	42	34	80	64	64	78	88	80	81	111	80	53	30	47	67	38	59	86	44	54	60	65	76	78
"MA_268957g0010"	0.0280735	1	20	5	1.4142135623731	0.402799581150664	1	20	4.999957927764	17.4346200271187	0.061993264573596	1	20	4.999978963882	11.434895513816	2.7997391495044	0.244841690605888	7	14	8	14	16	17	10	14	15	12	9	8	9	7	7	11	8	8	11	6	10	16	8	10	9	15	12	16	5	11	12	10
"MA_27170g0010"	0.00470198	1	24	21	1.4142135623731	0.106623200576201	1	22.5726872246696	21.0700855843748	10.5622491814226	0.00431063485244421	1	23.2863436123348	21.0558932459903	9.77067403252492	1.82864008149053	0.187155980785287	6	15	7	8	12	8	8	12	7	4	5	10	7	11	7	9	11	13	8	9	6	12	13	13	7	9	12	10	5	11	12	5
"MA_274624g0010"	0.00197811	1	20	17	563.387327910382	0.021326515001451	1	20	7.69680525852863	1178.21537175491	0.000467145619917675	1	20	12.3484026292643	957.682155900602	404.914791717509	0.42280707562806	924	755	1417	2358	1711	2019	64	127	80	46	675	822	1832	1885	2568	991	824	2180	1586	956	31	60	74	51	721	730	152	262	338	282	731	897
"MA_275250g0010"	0.0137639	1	20	13	12.0208152801713	0.998083641119219	1	20	8.6664439324274	128.578394641612	0.0726389614561047	1	20	10.8332219662137	107.094414328935	16.6400078809543	0.15537699127655	122	183	61	83	79	61	67	88	70	88	169	163	137	126	150	118	93	123	77	137	61	82	169	101	200	227	90	75	106	78	132	102
"MA_280331g0010"	0.0244296	1	20	7	1.4142135623731	0.803644091287012	1	20	5.4249003409055	7.40151511112265	0.0968002343071814	1	20	6.21245017045275	6.05327778188128	1.89011487593994	0.312246512393244	5	4	3	8	4	6	6	7	8	7	5	7	5	2	4	6	4	1	6	2	5	7	9	8	4	8	10	12	1	6	12	4
"MA_281725g0010"	0.00845998	1	20	7	53.9168920654743	0.231397491988318	1	20	5.0957480480349	803.760395004342	0.0141653803883915	1	20	6.04787402401745	763.004130831476	117.864353400299	0.154474069847902	831	700	450	708	702	870	657	712	986	705	685	910	486	637	708	784	478	702	628	481	884	1042	793	834	775	785	637	810	829	735	878	533
"MA_282843g0010"	0.026194	1	28	21	4.24264068711929	0.726474115101832	1	24.2384105960265	21.362688607026	13.3559061844406	0.0944188936970441	1	26.1192052980132	21.3048719138192	10.3436109740587	2.21343702631828	0.213990745772389	2	10	4	16	7	5	8	7	9	12	5	2	6	9	2	13	16	12	10	13	16	12	11	14	15	10	12	15	6	15	13	6
"MA_284873g0010"	0.0421638	1	24	23	3.53553390593274	0.169741385633239	1	23.9663236669785	0.745293120492999	13.4070225664295	0.0425098970358193	1	23.9831618334892	23.856421001443	11.8052916710241	3.29785090439166	0.279353614996755	13	8	4	7	7	9	18	8	8	10	7	8	9	5	6	10	13	9	11	5	11	22	8	14	15	7	20	17	10	8	14	7
"MA_28957g0010"	0.0197661	1	28	17	6.36396103067893	0.397229544704599	1	27.0538542766631	17.0611292996065	86.561860312654	0.0459089155873567	1	27.5269271383316	17.0361215889713	84.7676542809122	7.16812260242882	0.0845620026086167	56	92	32	94	86	86	66	67	95	84	57	82	58	93	87	101	78	91	84	108	59	94	74	105	90	76	73	81	79	88	81	71
"MA_291382g0010"	0.00725356	1	20	7	11.3137084989848	0.36102872852737	1	20	4.999941179418	78.2385532473408	0.0181873316617703	1	20	5.999970589709	58.557522224871	13.840143677932	0.236351251762045	60	49	42	45	73	89	83	47	73	53	81	67	14	45	59	42	37	32	43	30	53	67	66	52	60	46	33	68	78	67	76	69
"MA_293560g0010"	0.0300749	1	24	21	2.12132034355964	0.779042068551553	1	23.5694572217111	21.1914155276884	16.0909635647399	0.111378680981611	1	23.7847286108556	21.0983023162902	13.8318183912029	2.38961891011349	0.172762455559227	16	13	6	12	14	18	13	9	5	13	3	12	11	16	12	13	13	19	19	12	12	23	16	20	8	18	12	10	10	15	28	10
"MA_295092g0010"	0.0064506	1	20	15	12.0208152801713	0.351072479527247	1	20	17.0948151024666	105.119609117285	0.0160570043793591	1	20	16.0474075512333	96.8781496557352	13.9444882727745	0.143938424942337	66	109	139	102	88	91	58	87	100	68	60	91	115	112	102	111	104	108	98	110	69	92	132	116	81	92	75	95	101	115	89	86
"MA_297180g0010"	0.0184023	1	24	21	9.89949493661167	0.407700496475554	1	24.056338028169	22.6959094207751	91.1030834315766	0.0442092059836843	1	24.0281690140845	21.8469906508758	79.7803193354611	12.1006223422634	0.15167427810589	66	86	45	69	71	64	87	90	82	77	60	55	52	51	50	99	77	84	66	81	79	103	87	139	65	47	94	138	76	86	89	58
"MA_29814g0010"	0.0219978	1	0	NA	0	0.0775864476248357	1	25.543369890329	18.8856778506668	1.49543565399092	0.0125840445413938	1	25.543369890329	18.8856778506668	1.1845283389373	0.800192424451664	0.675536750070123	0	0	2	1	1	0	0	1	0	1	1	1	1	0	1	0	0	2	4	3	1	1	3	0	0	1	1	2	0	0	1	1
"MA_29843g0010"	0.0333381	1	24	19	2.82842712474619	0.667581722370857	1	24.4699140401146	21.2821772974985	15.626541044549	0.106943032217716	1	24.2349570200573	20.1319180816948	14.8481903391156	1.48959539453781	0.100321679646958	12	16	8	8	10	11	16	13	10	9	8	12	10	13	11	22	18	19	10	12	12	19	16	19	13	23	8	18	11	11	13	15
"MA_300423g0010"	0.0078354	1	24	19	2.12132034355964	0.146775674466534	1	22.3755458515284	20.5551320717902	10.5385109773775	0.00893350488814038	1	23.1877729257642	19.8291327258556	10.3289412830169	1.79917239317745	0.174187493556159	9	10	6	10	15	8	11	6	8	4	6	10	8	8	9	12	12	9	15	6	13	13	11	9	10	6	10	9	7	6	13	3
"MA_30127g0010"	0.00470198	1	20	17	168.821744008288	0.0971473305912688	1	20	16.6117198043795	691.020984647487	0.003970052034449	1	20	16.8058599021897	497.876070875907	200.01368899943	0.401733886602641	346	746	748	593	638	479	308	340	122	75	502	504	1339	847	1085	251	870	1125	738	925	86	180	306	144	637	1108	255	257	481	308	339	728
"MA_30565g0010"	0.0137639	1	20	9	14.8492424049175	0.175708081022234	1	20	6.3894429241849	126.691982084667	0.0169886074438003	1	20	7.69472146209245	115.396480142439	22.1256904405078	0.191736267979726	126	67	47	88	98	151	97	139	154	156	119	121	79	98	133	120	58	95	91	81	129	139	123	109	116	109	103	129	190	148	122	83
"MA_305674g0010"	0.0344712	1	20	7	4.94974746830583	0.521276288307692	1	20	5.2226785827799	38.6890463667495	0.0901884755103	1	20	6.11133929138995	34.1940161086172	5.36747572235	0.156971199443208	19	18	25	33	38	37	28	51	27	44	42	43	27	32	35	31	31	32	18	30	37	44	33	44	47	38	24	44	25	43	48	23
"MA_309953g0010"	0.0465877	1	24	15	1.4142135623731	0.971757044717972	1	22.1818181818182	13.3181692885199	5.34268945522609	0.185391557465875	1	23.0909090909091	14.1479070402617	4.72634585721288	1.53040492951995	0.323802991942369	0	11	0	5	3	1	3	7	8	4	4	4	7	5	5	4	14	4	3	8	2	1	3	4	2	4	2	4	0	8	12	4
"MA_31011g0010"	0.0190842	1	20	3	2.12132034355964	0.598601665725626	1	20	0.935502453273202	20.1408574285703	0.062511754983073	1	20	1.9677512266366	18.7324617189402	3.62641894281381	0.193590089611509	22	25	13	21	31	23	7	18	21	16	17	16	10	14	23	20	15	30	18	11	22	28	10	27	16	18	15	26	11	19	24	12
"MA_31033g0010"	0.0197661	1	24	15	3.53553390593274	0.183209471368583	1	22.2589052997394	17.019499539982	19.241896090799	0.0239765145962104	1	23.1294526498697	16.0705206344543	17.0009058384522	2.51491129568349	0.147928076279049	7	19	7	9	14	12	13	12	13	17	19	20	19	19	16	11	22	23	24	19	15	20	14	24	12	19	13	13	22	18	15	13
"MA_312116g0010"	0.0408031	1	20	7	14.8492424049175	0.976482320481482	1	20	5.4947306817576	415.763918083529	0.168251089117564	1	20	6.2473653408788	397.4981430318	34.7916639719241	0.0875266075623924	387	400	226	411	453	427	306	353	432	421	352	395	353	411	402	399	295	335	337	269	404	524	389	413	478	348	349	499	362	445	440	311
"MA_31518g0010"	0.0322051	1	24	21	2.12132034355964	0.693982528820611	1	24.2384105960265	21.0946147178301	3.87889878861329	0.10729980640365	1	24.1192052980132	21.0475876733913	6.17741085519659	5.64718194851057	0.914166481861899	0	9	2	5	8	0	0	3	0	1	1	0	2	0	1	2	3	7	6	1	2	8	1	3	0	0	10	5	0	5	0	0
"MA_316222g0010"	0.03114	1	20	17	1.4142135623731	0.816713340467888	1	20	15.9006632865743	8.15945357855328	0.118813502873547	1	20	16.4503316432872	5.48675387109393	2.36458841562558	0.430963092418456	4	7	4	6	5	10	5	3	5	5	3	7	16	6	10	5	7	8	9	22	0	2	3	2	12	14	1	0	4	4	1	5
"MA_31778g0010"	0.0204938	1	20	7	71.4177848998413	0.938836891000472	1	20	5.1952965229593	565.219311042603	0.0952540102366449	1	20	6.09764826147965	394.908675142658	93.9488687018961	0.237900240271901	344	310	213	318	294	390	386	449	557	463	249	313	269	340	383	338	281	309	237	264	616	587	531	443	410	302	509	772	1054	751	363	280
"MA_318438g0010"	0.0127856	1	24	17	7.07106781186548	0.262464594203829	1	21.767204757859	16.9765773254265	37.0605497238276	0.0224738756612319	1	22.8836023789295	17.0282456646109	30.929023893945	8.00844378140561	0.258929729204077	8	51	17	32	33	5	24	19	23	12	30	15	34	32	26	44	54	50	33	51	17	33	22	37	3	21	31	34	15	32	36	32
"MA_31846g0010"	0.00753414	1	20	9	39.2444263558534	0.370357243407578	1	20	5.2324122110364	369.988528061968	0.0192018773774866	1	20	7.1162061055182	304.164478153452	53.704026317843	0.176562452801439	282	249	161	238	261	304	264	302	393	382	216	326	238	284	362	381	217	295	198	274	248	330	391	343	393	320	379	476	488	419	318	220
"MA_3193g0010"	0.00620758	1	20	5	7.07106781186548	0.391121921137583	1	26.6043613707165	24.9684193755527	21.5854794771166	0.0170457575189427	1	23.3021806853583	2.19632960418118	11.4955143371438	6.25365396395515	0.544008191416771	10	5	11	8	4	10	17	26	18	13	7	6	2	7	9	8	3	12	2	5	26	21	32	16	10	11	17	25	46	33	12	0
"MA_3200737g0010"	0.0271338	1	20	17	13.4350288425444	0.892278418517275	1	20	8.366163267542	150.142323818039	0.114298374118921	1	20	12.683081633771	128.466280246784	17.6275222688561	0.137215168330504	48	171	82	140	109	80	109	113	87	129	127	108	96	115	116	131	159	215	123	200	105	151	196	135	108	201	101	111	139	204	130	155
"MA_321223g0020"	0.049749	1	24	21	2.82842712474619	0.714901447606123	1	21.9914163090129	0.698594663601099	17.4982957179389	0.154226044666569	1	22.9957081545065	21.9237252441448	17.6901938878165	2.40603131020649	0.136009323892349	17	34	17	17	18	16	7	17	10	16	19	16	20	12	13	12	20	17	12	16	16	24	19	21	21	13	9	20	17	16	16	15
"MA_321311g0010"	0.0333381	1	28	19	10.9601551083915	0.726001165097051	1	26.8272251308901	24.9334422102506	138.82469007067	0.114271085866487	1	27.413612565445	22.0402648617217	130.748377978486	7.65569217248857	0.0585528653651694	119	115	60	114	122	112	112	102	131	145	106	137	111	122	135	124	105	133	86	120	139	185	142	153	154	151	98	139	126	116	144	109
"MA_32250g0010"	0.0165271	1	28	17	2.82842712474619	0.737628304472602	1	26.8272251308901	18.8299980475822	14.7891940897268	0.0659168815085066	1	27.413612565445	17.9427808809758	13.5207092441513	1.8171720171649	0.134399163856804	5	15	7	11	10	10	6	12	17	11	9	12	14	19	5	10	20	19	14	19	15	14	10	14	12	8	16	14	21	23	9	13
"MA_322724g0010"	0.0465877	1	24	7	19.7989898732233	0.570488088312553	1	22.9775784753363	5.976112121589	242.199629517868	0.122993220744411	1	23.4887892376682	6.47998349029842	203.599140806284	32.2212141567316	0.15825810476965	219	135	146	225	213	289	197	172	251	182	167	242	152	273	241	213	141	186	151	128	200	270	215	168	312	247	142	212	314	246	248	173
"MA_322817g0010"	0.03114	1	20	7	18.031222920257	0.801693005852806	1	20	5.8713644265932	197.54467018302	0.117091785884918	1	20	6.4356822132966	171.408233873223	32.9936729830426	0.192485928111512	198	131	110	156	156	180	119	181	248	193	140	151	141	157	171	156	85	104	115	129	171	165	180	233	171	90	216	292	233	302	155	118
"MA_326555g0010"	0.026194	1	20	9	5.65685424949238	0.715125242624551	1	20	8.7838944510819	95.1941467939388	0.0932388334609328	1	20	8.89194722554095	90.2254485693619	8.10439054951642	0.0898237767505924	74	117	50	89	87	93	84	88	101	81	93	92	76	78	91	85	86	83	67	73	65	100	88	107	85	88	94	97	108	84	106	86
"MA_328440g0010"	0.036881	1	20	9	0.707106781186548	0.307840126687611	1	20	6.3480953315562	3.68904526821328	0.0621969127812668	1	20	7.6740476657781	2.24689997020783	1.47495784571113	0.656441259187299	3	0	1	2	1	3	1	3	3	5	6	3	1	0	4	0	0	1	2	1	2	4	1	1	1	4	2	9	10	3	2	1
"MA_3290204g0010"	0.0227741	1	20	3	4.24264068711928	0.782721633601907	1	20	1.6459945527913	47.9041757140805	0.0896122664291498	1	20	2.32299727639565	45.4975488779212	5.37335586696722	0.118102095596072	35	60	25	52	57	48	51	50	47	52	21	41	42	42	32	43	48	36	39	41	43	57	63	65	44	41	42	45	32	47	48	42
"MA_329619g0010"	0.0408031	1	24	21	2.12132034355964	0.726552708806692	1	20.3172085646312	0.632817675090799	7.67813536479014	0.133952000876152	1	22.1586042823156	21.1187772187573	6.18122983106266	1.59115290452847	0.257416881108742	3	12	5	7	8	2	1	15	3	4	5	4	6	4	4	2	10	9	11	3	6	8	10	10	6	7	7	5	3	5	4	3
"MA_330201g0010"	0.049749	1	20	15	11.3137084989848	0.728271777325513	1	20	8.8914744601187	130.42159565105	0.156439089781999	1	20	11.9457372300593	97.7839155454145	22.9442089195539	0.234641953040812	22	74	46	121	87	66	83	52	35	84	103	118	85	78	106	150	99	180	72	89	114	110	152	67	99	200	64	67	152	127	129	140
"MA_332015g0010"	0.000900874	1	24	21	9.19238815542512	0.018750986596574	1	25.3412462908012	20.613161519317	65.022296631422	0.000202515653791813	0.875805559623075	24.6706231454006	20.8272281221082	61.3042262728375	10.0595470339314	0.164092227331291	49	60	33	68	48	55	54	58	66	63	37	52	55	56	54	61	61	66	58	60	78	78	72	65	44	55	57	70	58	46	63	37
"MA_33533g0010"	0.0148104	1	24	21	5.65685424949238	0.255089109318504	1	24.101599247413	21.4101684421162	30.4942387580011	0.0248536251276973	1	24.0507996237065	21.2047456470645	27.8585240756636	5.42572016693319	0.19475978527064	23	25	19	21	35	19	11	38	33	34	16	10	14	24	16	22	25	27	37	27	19	41	30	40	16	20	42	39	21	25	29	20
"MA_336248g0010"	0.0184023	1	20	7	14.142135623731	0.603216933200893	1	20	5.2591103999908	165.619657367671	0.0610615466298812	1	20	6.1295551999954	150.676554982156	25.0619390002743	0.16632938683289	156	103	108	122	139	202	158	136	169	123	91	178	105	144	153	131	100	101	137	103	189	199	135	165	218	121	114	204	169	154	182	93
"MA_3376790g0010"	0.0481216	1	20	15	74.2462120245875	0.825436099886877	1	20	8.9038300313794	328.149308150906	0.167856845879944	1	20	11.9519150156897	277.009545321356	56.8295754680969	0.205153852738791	210	473	151	295	180	235	218	204	172	215	246	329	428	351	365	126	576	383	315	405	145	115	284	219	510	511	175	234	294	319	304	339
"MA_338119g0010"	0.0421638	1	28	27	132.936074863071	0.623412109312865	1	28	24.8595702691778	755.103158680005	0.121931281913521	1	28	25.9297851345889	591.758248805398	123.460770448135	0.2086337971585	237	892	372	480	663	374	808	728	502	337	510	425	583	616	332	266	607	585	590	586	612	1010	1055	825	344	721	803	772	668	810	617	600
"MA_340470g0010"	0.0344712	1	20	7	12.0208152801713	0.933121690620797	1	20	5.7646700858941	126.95719808542	0.142715054769036	1	20	6.38233504294705	122.901965719134	20.1760070802898	0.164163420513532	121	142	69	90	120	152	70	97	133	97	110	131	114	118	120	121	84	63	116	118	82	151	84	128	149	155	99	129	138	123	155	89
"MA_341574g0010"	0.0436088	1	24	11	14.142135623731	0.976615731969061	1	21.6568047337278	7.7550732252702	90.2437693443997	0.177006815714593	1	22.8284023668639	9.3188138625009	79.0087157673019	13.2408972507733	0.167587804993194	154	127	48	61	66	81	45	52	54	64	122	146	106	88	149	86	45	80	57	80	44	70	70	50	131	132	45	42	99	73	124	74
"MA_3443g0010"	0.0322051	1	24	7	1134.90638380441	0.828371173187625	1	22.2202948829141	2.8223094721101	6714.31203445777	0.123355899606442	1	23.1101474414571	4.83789685695031	4288.6543104175	1292.49424111951	0.301375244439716	3991	3576	4029	1654	2790	2247	6470	7404	8320	6699	4098	5162	2623	3426	3144	3322	2160	2493	2232	3143	5474	6764	11709	5902	7236	7317	3729	4789	11806	5420	4832	3759
"MA_3449g0010"	0.00470198	1	24	21	7.07106781186548	0.201204145988468	1	24.1470311027333	21.5116854693918	59.1695945465687	0.00753365278283979	1	24.0735155513667	21.255259662997	57.7079526257998	6.5313230336656	0.113178907524534	44	53	35	56	67	53	54	51	71	46	43	48	46	44	38	55	56	62	60	49	54	61	59	81	63	32	64	62	50	58	59	45
"MA_345316g0010"	0.0132748	1	20	3	1.4142135623731	0.19451494849979	1	22.9364368845121	21.9128061618655	10.6213940356812	0.0179694825648496	1	21.4682184422561	1.13106359766832	8.13583051791326	2.56700388184212	0.315518357491611	9	6	4	6	5	7	9	9	8	14	6	2	2	4	5	3	9	4	12	13	8	11	11	16	12	5	10	17	2	6	11	7
"MA_345915g0010"	0.0253118	1	20	17	2.82842712474619	0.917067610328199	1	20	18.2213987679625	22.1028376298037	0.110563106146643	1	20	17.6106993839812	18.2529615425186	2.95929748266096	0.162126977354746	11	22	16	14	13	12	26	13	27	12	12	10	16	18	18	16	25	32	23	25	14	12	34	23	27	13	13	26	15	15	18	24
"MA_346279g0010"	0.0394425	1	20	3	1.4142135623731	0.539586922963497	1	23.7442075996293	0.376406303184002	5.57884549785177	0.10321787252345	1	21.8721037998146	1.81377212446975	5.07597979451484	2.41226961916899	0.475232313134051	1	1	3	3	8	6	3	4	4	1	4	5	3	0	2	3	5	4	1	1	6	11	4	11	7	3	3	8	3	1	4	5
"MA_3495259g0010"	0.0102207	1	24	23	2.82842712474619	0.12468758993673	1	25.2912142152024	23.8454848779697	10.1515140065892	0.00976857637553052	1	24.6456071076012	23.4277448082117	7.96319982305685	2.87617076856135	0.361182794915383	9	5	3	10	6	5	5	9	11	4	4	4	5	2	6	8	9	10	6	5	9	15	14	16	4	2	7	13	10	18	6	4
"MA_350040g0010"	0.0333381	1	24	21	14.8492424049175	0.468047989414977	1	24.7536231884058	20.7687571500483	167.575545179715	0.0805195790409261	1	24.3768115942029	20.891157627025	154.916699132726	14.6138507106903	0.0943336050438938	97	192	105	180	167	138	139	143	126	127	132	130	133	151	144	183	146	168	168	187	123	160	203	219	131	133	164	170	130	144	191	108
"MA_351754g0010"	0.0408031	1	28	7	2.82842712474619	0.326604082134509	1	28	6.67054233724	13.3394685091955	0.0708702039732498	1	28	6.83527116862	9.52612572550609	3.81207133014183	0.400170167808625	10	11	8	16	6	20	8	6	13	11	13	14	4	6	5	22	2	9	2	12	5	9	11	2	11	4	3	5	16	11	18	16
"MA_35703g0010"	0.00489717	1	20	7	4.24264068711929	0.613390672084095	1	20	5.7618935167852	37.5618117286518	0.0204499615276582	1	20	6.3809467583926	34.2828083919515	6.38661238929639	0.186291983908639	25	29	14	35	37	32	29	47	32	46	26	37	28	46	35	31	23	23	26	20	28	63	28	35	32	36	40	44	29	41	44	19
"MA_35818g0010"	0.0165271	1	24	21	4.24264068711928	0.20593126013989	1	22.1434745030251	21.4727504439164	21.1693101056424	0.0227451475379357	1	23.0717372515126	21.2803331417972	18.8637970880356	4.22800636944913	0.224133367726413	8	19	23	23	23	25	9	21	11	18	4	16	12	15	15	11	14	18	17	29	18	21	18	38	22	26	11	16	8	14	31	12
"MA_35999g0010"	0.0408031	1	20	15	89.4490078200983	0.265223136138743	1	20	12.3794421743	397.498438879643	0.0598039601357961	1	20	13.68972108715	355.724975535674	78.7671096435451	0.221426987309318	268	512	197	434	382	518	281	245	213	154	280	334	534	464	479	215	520	433	359	514	218	220	322	247	417	384	182	288	317	363	468	488
"MA_3607820g0010"	0.0280735	1	24	21	0.707106781186548	0.996250049652852	1	21.9161676646707	21.0540387882732	1.96217828572331	0.128001924637642	1	22.9580838323353	21.0716459272259	3.22929830842399	0.990103291478835	0.306600133191795	2	1	0	0	0	0	0	2	0	0	0	0	0	1	0	0	0	0	1	2	0	5	3	6	0	1	0	3	1	1	0	0
"MA_36110g0010"	0.0227741	1	28	3	0.707106781186548	0.627046917261168	1	28	27.8149752051717	7.25593817929616	0.0749561455260684	1	28	1.40748760258585	5.7904317084653	1.34040136572812	0.231485566744277	6	6	6	6	6	6	7	8	3	11	3	8	2	4	6	2	5	12	2	5	6	5	10	5	4	4	7	8	9	8	10	6
"MA_36389g0010"	0.0290742	1	20	19	0.707106781186548	0.465832705986661	1	20	1.0200903082557	1.24448936737151	0.0718065588654757	1	20	0.0100451541278496	0.994889731524433	0.678546273157484	0.678546273157484	2	4	1	1	1	2	0	0	0	0	1	0	1	0	0	2	1	0	0	3	1	2	3	0	0	3	2	0	0	0	0	1
"MA_3648g0010"	0.0465877	1	20	13	9.89949493661167	0.214380869931286	1	20	15.9792023130048	80.6616626181901	0.0559941618094922	1	20	14.4896011565024	74.2327514207773	14.1734073731862	0.190931995674609	94	52	50	73	82	80	76	56	64	83	47	51	110	93	106	71	88	83	85	104	52	54	63	53	88	74	69	74	100	74	66	55
"MA_36587g0010"	0.00112449	1	20	17	555.07882323144	0.0911145962690924	1	20	16.7073132746371	2141.80443702824	0.00104364131503787	1	20	16.8536566373186	1513.15962068031	647.661008867924	0.428018961130311	1240	2443	2262	1855	1843	1145	908	1226	431	348	1358	1611	3990	2510	3085	972	2535	3395	2287	3172	285	523	996	571	2097	3507	899	692	1205	927	1064	2012
"MA_3671g0010"	0.0190842	1	28	21	14.142135623731	0.157327848685947	1	24.6583253128008	22.6923605256834	121.695113696902	0.0204417867653345	1	26.3291626564004	21.9884284735232	112.337594182864	10.9703974395214	0.0976556202695923	86	123	88	112	105	110	82	99	100	83	80	117	99	95	95	113	118	106	102	116	100	143	125	137	129	121	105	129	115	116	116	81
"MA_369963g0010"	0.0481216	1	20	3	14.8492424049175	0.834953541236537	1	20	4.6394879814942	196.801879390367	0.169331644159178	1	20	3.8197439907471	172.574369981282	25.7426022516659	0.149168165901217	164	242	94	159	161	134	149	152	180	147	227	208	122	138	133	137	128	142	132	166	228	303	159	253	221	246	161	145	101	122	241	148
"MA_370462g0010"	0.036881	1	28	23	0.707106781186548	0.14322543742438	1	28	22.9707389964351	1.86761387390138	0.0329794937598432	1	28	22.9853694982175	1.26064462213365	0.782679610716406	0.620856660929322	2	3	0	0	1	0	0	0	1	0	0	1	2	0	1	2	0	2	2	0	3	2	3	2	2	3	1	0	2	1	2	1
"MA_3727547g0010"	0.0219978	1	20	15	2.12132034355964	0.760074206404635	1	20	11.7377417192765	7.63562123630728	0.0851239638875386	1	20	13.3688708596382	6.59766691363224	2.51864711313471	0.381748146140967	1	12	11	4	8	3	2	9	2	4	11	8	8	5	7	11	15	11	6	7	0	2	4	2	4	18	1	1	4	5	9	8
"MA_372983g0010"	0.0356761	1	24	7	15.556349186104	0.798774662217646	1	23.7002775208141	3.9170899054518	104.157287600003	0.12988876775927	1	23.850138760407	5.44907443070843	87.1729234722763	12.4065926723911	0.142321631284246	64	143	48	79	88	72	146	97	127	71	102	81	111	116	90	62	67	70	77	78	52	99	162	111	76	125	90	120	93	106	91	96
"MA_37317g0010"	0.0142872	1	20	7	2.12132034355964	0.34972043452999	1	20	5.0334259744336	11.0559082618756	0.0314730947547794	1	20	6.0167129872168	9.8377023841518	2.89262119784275	0.29403422515634	5	16	4	6	8	12	11	12	11	16	7	10	10	6	3	9	12	4	6	7	8	10	14	15	12	10	7	14	10	13	11	9
"MA_37355g0010"	0.0212215	1	28	1	13.9653589284343	0.431782103023775	1	27.3425827107791	24.9218275880518	724.314550505805	0.0521614867537366	1	27.6712913553895	26.9404930097242	565.001106758132	91.5907393197679	0.162107185674906	620	648	352	462	505	461	622	805	884	554	560	636	414	462	534	333	410	488	404	432	731	861	924	797	735	702	533	653	898	650	644	354
"MA_375103g0010"	0.0394425	1	20	7	0.707106781186548	0.665470627626422	1	20	5.3661639544897	3.43334886126716	0.121794317835065	1	20	6.18308197724485	2.58403199966829	1.10488581366533	0.427582094109967	1	0	1	2	4	3	6	5	2	2	3	2	2	1	1	3	0	2	0	0	4	8	2	2	3	0	3	7	5	1	4	2
"MA_3753692g0010"	0.0300749	1	20	15	19.0918830920368	0.466538714362701	1	20	17.0087157899222	86.4103045694187	0.0738945523566834	1	20	16.0043578949611	61.6741197974765	29.6826788570805	0.481282569650796	25	167	45	47	38	9	52	88	50	57	49	21	118	58	64	39	179	101	63	170	19	22	93	53	67	85	39	48	36	84	58	108
"MA_375589g0010"	0.0106192	1	20	9	7.77817459305202	0.149068796569411	1	20	7.2877805631863	65.3441302867542	0.0117908134419041	1	20	8.14389028159315	59.6839835284675	9.11008352748285	0.152638664326713	53	46	31	51	60	70	64	62	65	76	58	76	48	81	76	55	45	54	47	49	63	75	55	50	72	67	42	81	77	87	64	41
"MA_3776609g0010"	0.026194	1	20	15	33.4107954110644	0.195387707056404	1	20	17.2522994100955	155.898949129774	0.0321153049983044	1	20	16.1261497050477	136.415219113817	30.4959537126365	0.223552429932268	38	169	112	140	184	55	79	79	74	78	117	108	182	123	159	125	238	226	165	137	73	154	120	141	104	148	137	121	126	176	187	166
"MA_379588g0010"	0.049749	1	28	23	2.82842712474619	0.408664453575525	1	28	21.2615074347403	18.9205511016619	0.0995313167981308	1	28	22.1307537173701	15.1346749861543	3.22271171266376	0.212935640548079	14	14	13	11	13	12	16	20	13	10	6	13	12	16	16	9	17	18	13	26	8	22	25	25	18	14	16	17	11	18	23	10
"MA_379955g0010"	0.0236019	1	20	5	28.9913780286485	0.379057693512501	1	20	5.1703638163113	159.235694273167	0.0511424718232707	1	20	5.08518190815565	139.177268574607	27.3392732791127	0.196434903192955	132	95	146	120	158	170	192	145	167	204	108	135	64	124	112	125	69	79	117	78	187	202	137	201	160	95	143	208	125	165	159	99
"MA_381817g0010"	0.0450538	1	24	23	4.94974746830583	0.465489730327324	1	24.056338028169	0.131312348967697	43.8849959021332	0.10202002594859	1	24.0281690140845	23.5931614533419	40.3605057643663	5.64698473219244	0.139913626582402	36	44	25	41	41	41	16	49	51	44	18	33	28	44	33	36	43	30	36	35	42	45	42	56	45	42	42	51	37	42	41	24
"MA_383467g0010"	0.000752136	1	20	5	3.53553390593274	0.0367378815169404	1	20	4.927734256219	15.8344134019364	0.000317671006966891	0.984903090018561	20	4.9638671281095	12.8186593043516	4.35635431979237	0.339844769750101	11	7	7	15	20	13	12	18	15	13	18	9	7	6	8	5	11	13	12	5	11	23	15	21	11	15	11	22	22	10	16	9
"MA_386090g0010"	0.0114446	1	28	7	1.4142135623731	0.149661428853286	1	25.543369890329	7.6341508536352	5.40922014779361	0.0126228031701902	1	26.7716849451645	7.34708939882106	3.25300642956307	2.23397935871915	0.68674298901377	7	0	1	3	7	3	3	3	3	3	6	9	2	6	1	5	0	0	1	0	3	2	1	1	8	2	2	1	6	0	5	7
"MA_386952g0010"	0.00117631	1	28	19	6.36396103067893	0.101640998113157	1	27.2843450479233	18.2760299132425	51.7184732691072	0.00119940473379743	1	27.6421725239616	18.6364520249258	44.2292644950557	9.31804375225309	0.210675982488805	21	67	17	35	55	29	34	31	45	57	39	29	32	39	33	37	66	51	52	69	46	55	60	66	32	26	44	42	35	37	48	30
"MA_3878566g0010"	0.0165271	1	20	7	6.7175144212722	0.657875156839352	1	20	5.1377430540519	41.1965516326044	0.0600339958282301	1	20	6.06887152702595	38.5977682535927	9.57730542839428	0.248131067202385	33	25	17	36	35	60	42	41	80	47	39	29	15	37	33	48	16	23	24	21	55	48	49	44	39	11	31	59	47	54	38	17
"MA_38941g0010"	0.0227741	1	28	23	0.707106781186548	0.229033017851098	1	24.9951219512195	0.182011556387302	2.76871210053129	0.0326315768508133	1	26.4975609756098	24.2281833879451	2.53842256341562	1.45995600074587	0.57514301274623	1	1	2	1	1	1	0	2	1	0	0	0	0	0	0	2	2	1	2	2	5	4	1	2	3	2	1	5	3	1	1	5
"MA_39041g0010"	0.0421638	1	24	9	69.2964645562817	0.966125304132345	1	28	25.6641558594118	651.336083801033	0.171115863881034	1	26	3.79050093472691	481.868438288696	81.7910355707817	0.169737274890329	312	607	384	322	420	245	723	708	572	547	431	644	432	628	471	377	426	324	282	380	349	560	1161	619	898	1131	339	397	565	435	569	607
"MA_392867g0010"	0.00551254	1	24	21	2.82842712474619	0.217812674037637	1	23.3972602739726	20.8220141185886	12.016273967757	0.00927523519072282	1	23.6986301369863	20.9132573667694	11.407439006066	3.04255924332538	0.266717116936366	10	12	6	12	9	6	14	10	21	6	5	4	12	10	9	7	12	14	8	6	12	21	8	19	7	9	13	12	6	6	11	3
"MA_39339g0010"	0.0177636	1	24	7	2.82842712474619	0.369920435197385	1	24.0112464854733	4.8364567286271	13.0554723782581	0.0395915241605003	1	24.0056232427367	5.91848209071827	11.1225716896324	2.32539975937332	0.2090703323172	10	10	29	6	17	18	13	15	14	10	11	12	17	23	18	11	8	10	9	13	6	8	13	13	11	20	5	14	9	11	13	13
"MA_39423g0020"	0.0465877	1	24	15	0.707106781186548	0.39022254811692	1	21.6934801016088	15.9393825382962	3.81446859634645	0.0910333825088724	1	22.8467400508044	15.5329790146724	2.9350784518697	0.9441481732535	0.321677320976569	1	1	0	6	1	2	1	4	2	3	4	4	4	5	4	2	4	3	5	4	2	4	4	4	2	2	0	1	4	0	5	4
"MA_3956837g0010"	0.0280735	1	20	7	486.489465456345	0.693961574689729	1	20	4.9267811524189	3983.25056269894	0.0962070916668392	1	20	5.96339057620945	3123.77479186047	456.57063529387	0.146159907712791	2221	3270	1716	2555	2755	2358	3362	3939	4433	3836	2641	2661	2537	2548	2618	2778	2454	2756	2423	2568	3757	4916	4257	4991	3257	3157	3980	4313	4329	4356	3025	2554
"MA_39589g0010"	0.0465877	1	20	3	12.7279220613579	0.644225932410734	1	20.1573564122738	3.1710514325809	139.56450007012	0.135242286335131	1	20.0786782061369	3.08523795678471	126.816230252461	13.8219614118697	0.108992053969382	115	157	89	135	154	88	113	141	138	145	101	112	91	108	111	114	117	115	135	99	141	180	161	163	122	137	115	163	104	125	128	82
"MA_39658g0010"	0.0137639	1	20	17	82.9082700941227	0.646812069663028	1	20	17.429675156602	734.038858060983	0.0509357800446026	1	20	17.214837578301	673.209531845523	98.7704194168115	0.146715717387489	284	1157	572	774	919	448	540	687	392	529	529	600	751	799	623	754	820	878	767	749	388	694	760	807	529	774	761	659	563	693	760	727
"MA_39730g0010"	5.31206e-05	1	20	3	2.82842712474619	0.00683338882048334	1	20	1.8860148281116	12.3943601810472	5.74578057677133e-06	0.238131236068707	20	2.4430074140558	9.96977418033942	4.12929838376196	0.414181736623986	15	9	6	14	9	10	8	12	8	11	8	4	1	6	3	6	10	12	9	6	16	16	15	12	9	10	13	17	11	10	5	2
"MA_39744g0010"	0.0394425	1	24	21	12.0208152801713	0.408098218747556	1	24.056338028169	21.0770222414771	144.403974379489	0.0825609866932816	1	24.0281690140845	21.0384948874442	132.244449696255	12.887922333852	0.0974552986038618	96	119	101	144	165	120	127	120	122	135	71	115	95	121	116	156	122	159	125	157	115	163	154	175	103	115	128	188	136	126	126	88
"MA_39801g0010"	0.00753414	1	24	21	3.53553390593274	0.166871013755866	1	24.5637583892617	21.1415002460003	17.1331709882717	0.00965406792869794	1	24.2818791946309	21.0727685807151	13.9948550258737	3.58051687927298	0.255845228310928	13	13	10	9	24	10	14	11	14	9	5	3	9	13	5	13	23	18	14	13	18	23	23	14	11	7	18	20	9	11	14	12
"MA_398469g0010"	0.0322051	1	20	17	2.12132034355964	0.982583994540436	1	20	17.1126512070499	7.35675340450682	0.140917880814267	1	20	17.056325603525	5.64346197273691	2.19512697371947	0.388968151876268	0	6	7	14	11	4	3	2	5	6	2	0	5	8	8	1	9	9	18	8	3	5	4	4	3	2	1	19	1	4	2	7
"MA_402129g0010"	0.00313299	1	20	17	6.36396103067893	0.29718150494865	1	20	16.9127060217778	23.1255537661629	0.00742915052495263	1	20	16.9563530108889	14.2931861858236	7.47659550153609	0.523088092769099	2	41	14	18	10	0	11	18	10	19	13	8	27	20	18	9	28	28	27	40	7	4	35	21	8	22	6	7	0	24	10	19
"MA_4028g0010"	0.0236019	1	20	15	12.0208152801713	0.719254129787074	1	20	16.312503439181	55.8631957623336	0.0861683700658129	1	20	15.6562517195905	46.006846254324	15.4384181124338	0.335567841948801	61	101	27	63	34	39	12	30	16	26	84	71	88	54	102	39	47	78	39	60	17	23	61	29	80	80	13	15	28	20	51	55
"MA_40639g0010"	0.00725356	1	20	15	79.9030662740799	0.0480430253730106	1	20	11.4316075356396	214.498920615958	0.00312307670484657	1	20	13.2158037678198	213.465452099193	58.1484554112167	0.272402184238208	242	263	163	204	221	280	54	74	69	83	210	290	301	301	309	254	262	229	232	254	58	86	82	88	236	256	107	176	130	139	234	196
"MA_407850g0010"	0.0102207	1	24	21	0.707106781186548	0.346607918779207	1	23.5694572217111	21.5859276220014	1.63912681870125	0.0235329344022929	1	23.7847286108556	21.2973599994746	1.11092979453493	0.703478817116076	0.6332342696872	0	0	4	0	0	0	0	3	0	0	0	0	1	0	0	0	1	2	1	1	1	4	0	3	1	1	3	1	1	0	1	0
"MA_4084g0010"	0.0177636	1	24	19	4.94974746830583	0.254747758755201	1	23.2697547683924	20.9467840073624	36.5198406979954	0.0289529032018474	1	23.6348773841962	19.9932008974345	34.1584446635979	5.1482293743502	0.150716153064094	19	46	24	44	31	25	22	40	27	40	18	27	35	32	32	28	37	26	43	35	40	34	41	42	28	33	41	32	18	41	33	27
"MA_409075g0020"	0.0394425	1	20	15	14.8492424049175	0.275667805215732	1	20	11.4898653240972	128.689984436367	0.0600350394115079	1	20	13.2449326620486	115.394117143821	15.2718960173562	0.132345533683681	80	116	89	103	111	92	121	113	109	93	92	92	118	118	130	116	127	136	112	157	90	116	135	112	124	116	133	111	95	106	126	147
"MA_410546g0010"	0.00470198	1	20	13	6.36396103067893	0.0908639169440684	1	20	13.4593484079647	39.3211692684244	0.00374183989043286	1	20	13.2296742039823	36.056634524764	8.14368228792494	0.225858081189796	33	38	18	31	31	41	19	27	37	37	23	34	33	46	83	51	30	40	31	45	17	24	26	33	42	25	22	50	45	31	44	39
"MA_41252g0020"	0.0102207	1	24	15	101.116269709676	0.304258299185837	1	22.6525198938992	9.93692477137949	272.238520438476	0.0210628590327655	1	23.3262599469496	12.4056925589201	283.102055559397	73.1866694964502	0.258516913103427	116	101	344	494	482	504	48	93	91	77	64	60	382	411	432	437	350	354	334	291	64	82	87	68	111	40	205	248	232	215	77	263
"MA_41319g0010"	0.00753414	1	24	7	12.0208152801713	0.822001773477675	1	21.0517666392769	3.8002233861827	53.7072621579121	0.0376806688906295	1	22.5258833196384	5.31818866149124	29.8513705092385	16.9609471130032	0.568179846474856	36	12	10	4	4	17	49	95	147	135	21	36	22	18	29	5	15	15	4	25	21	11	161	42	123	63	20	19	71	42	22	12
"MA_41474g0010"	0.0356761	1	20	19	2.12132034355964	0.402482772650932	1	20	17.759105359383	10.0361713918434	0.0752897941395914	1	20	18.3795526796915	8.14172492458251	2.44852816693725	0.300738257509087	3	15	9	7	11	4	7	8	4	5	10	3	7	6	4	11	10	16	15	9	5	15	10	11	3	5	12	6	3	10	11	10
"MA_417207g0010"	0.00313299	1	20	13	409.414826307011	0.497030506161053	1	20	8.9091493557061	3355.60951862881	0.0116242383629516	1	20	10.954574677853	2891.32643391859	587.572188868736	0.203218903952123	3244	2900	2514	2497	2591	3018	1769	2239	2522	2469	2434	3613	4077	3413	5500	3098	2559	3631	2512	5524	1266	1309	4187	1748	4995	4991	2026	2502	4091	2920	2660	3180
"MA_4172g0010"	6.21447e-05	1	20	15	175.008928343671	0.0069186574333403	1	20	12.6748293064324	642.407572846544	6.73295736453028e-06	0.238131236068707	20	13.8374146532162	539.293207376208	168.730674425295	0.312873724566662	369	785	569	487	715	448	191	291	251	258	424	469	807	907	630	737	746	643	565	600	142	243	372	291	515	654	435	481	717	486	521	641
"MA_418221g0010"	0.0408031	1	24	9	20.5060966544099	0.654513733071458	1	21.8042553191489	6.9643317362707	145.702324391152	0.123459046393612	1	22.9021276595745	7.95164634099153	130.191390716504	18.5801862851414	0.142714400567395	147	116	78	131	127	164	133	142	156	143	110	189	146	193	183	114	109	123	88	125	112	102	122	118	237	166	88	130	198	143	164	86
"MA_41868g0010"	0.0290742	1	20	3	0.707106781186548	0.51936780549565	1	20	0.865700482490599	5.59570763297374	0.0784161275770525	1	20	1.9328502412453	4.62811189397058	0.993640136910673	0.214696653770443	4	4	3	6	5	8	7	4	5	4	3	2	4	2	2	6	10	7	4	3	5	7	7	6	5	5	4	3	4	5	3	2
"MA_42127g0010"	0.049749	1	0	NA	0	0.753379828010572	1	20	1.00005947623014	1.07552707003157	0.160562126248204	1	20	1.00005947623014	1.14318122050375	0.943786567684588	0.82557913894763	1	0	0	2	2	1	3	0	1	0	1	0	0	2	0	0	0	0	0	0	2	4	0	0	0	1	0	2	0	0	0	0
"MA_42169g0010"	0.0408031	1	24	9	136.471608769004	0.868756382825282	1	22.9775784753363	1.9399437664423	1309.40034359454	0.153833211403885	1	23.4887892376682	5.39570003598791	1092.46555030524	123.185844179674	0.112759477079397	1298	1145	1235	738	998	1074	1064	1279	1758	1157	1300	1470	1187	1398	1392	774	1119	1198	1136	1120	670	1010	1855	1035	1938	2202	677	925	1668	1013	1235	892
"MA_421862g0010"	0.0190842	1	20	7	4.24264068711929	0.693701298319605	1	20	5.5239147945164	37.1069757102065	0.0704909916939225	1	20	6.2619573972582	34.5884051712042	7.2407437052734	0.209340201418177	42	39	24	22	32	47	20	26	48	42	31	24	12	33	41	30	23	18	27	26	30	34	47	26	40	22	46	50	37	44	31	29
"MA_42281g0010"	0.0356761	1	28	3	5.30330085889911	0.438997507973068	1	28	0.7473690758491	218.239635739342	0.0807602769745521	1	28	1.87368453792455	173.914177299816	23.2935983940742	0.133937317565074	198	184	166	146	191	150	106	182	158	149	166	167	157	206	186	208	127	155	135	136	123	202	218	156	211	248	179	200	284	250	206	151
"MA_4248g0010"	0.0236019	1	24	15	112.429978208661	0.263656885296479	1	23.9663236669785	10.4301196114217	272.186895578006	0.0378317155010252	1	23.9831618334892	12.7134618551205	266.629734394916	100.284087538387	0.376117419034189	214	153	187	437	323	458	21	51	54	70	111	147	433	385	605	562	187	282	213	277	40	62	54	40	171	85	109	135	126	113	172	336
"MA_4269754g0010"	0.049749	1	20	1	0.707106781186548	0.448042233659418	1	20.5124099279424	19.0950685771376	2.18188064331084	0.107071384201713	1	20.2562049639712	20.0627908809011	1.95173820290136	1.1148181517559	0.571192463261036	1	4	1	4	5	0	1	2	0	3	4	0	0	2	2	1	1	0	4	3	2	5	0	6	1	2	0	1	0	0	1	0
"MA_42717g0010"	0.0322051	1	20	17	324.562012564625	0.228019577693291	1	20	17.1487242644414	2318.42519442009	0.0434284464169751	1	20	17.0743621322207	1892.45993779235	605.509081454316	0.319958731681619	743	3979	1587	2227	2114	591	1566	2014	1195	1769	1628	1290	2071	1636	1533	1244	3436	2505	2758	4588	994	1428	1723	2281	1759	2298	1594	1675	562	1353	2106	1958
"MA_429674g0010"	0.0408031	1	20	1	1.4142135623731	0.758567425764161	1	20	1.0036190507843	9.54009129050021	0.138519775738855	1	20	1.00180952539215	6.75549662032071	1.7860417718026	0.264383489798535	7	8	5	9	7	6	9	9	3	8	4	5	6	5	8	6	7	11	7	8	10	9	7	16	3	10	5	18	8	5	4	7
"MA_429896g0010"	0.0177636	1	20	9	1.4142135623731	0.438994926384548	1	20	9.1223846762067	4.42077046439408	0.0456493271015698	1	20	9.06119233810335	2.93194142070891	1.1352103912714	0.387187268904206	2	3	2	1	1	3	6	2	5	4	0	3	3	2	1	1	0	0	2	0	1	4	1	0	5	4	4	6	8	5	4	4
"MA_43035g0020"	0.026194	1	20	17	1.4142135623731	0.35514729192855	1	20	16.4261611659536	8.17567045666887	0.0528157099300075	1	20	16.7130805829768	6.20892207826673	2.79338449466308	0.449898462156716	10	6	3	7	4	5	4	9	10	6	1	5	11	7	8	6	13	12	2	16	1	3	8	8	2	5	4	5	5	10	3	6
"MA_432105g0010"	0.000295525	1	20	17	62.2253967444162	0.00631415315394002	1	20	16.1521589720749	324.248186016737	2.64815790149697e-05	0.487805169285883	20	16.5760794860375	277.015539940434	85.887327953538	0.310045161986242	215	349	266	356	353	283	120	206	162	210	189	228	446	371	530	454	309	426	265	365	128	166	216	185	222	222	262	229	270	268	240	295
"MA_43497g0010"	0.000941257	1	24	23	3.53553390593274	0.0895937119246182	1	22.4539877300613	21.8886334174771	15.3693326333738	0.000875417438292003	1	23.2269938650306	22.4506894945578	13.4547684997436	3.79954381871901	0.282393845631117	10	14	5	15	14	14	12	13	11	9	12	11	13	11	3	2	13	24	12	4	12	18	16	23	14	9	15	18	8	19	16	3
"MA_4388074g0010"	0.0253118	1	20	5	2.82842712474619	0.216411618545739	1	20	4.9372016267632	18.6780859028567	0.034000812166055	1	20	4.9686008133816	17.135381645116	3.71749140059941	0.216948269819189	11	22	13	22	20	21	14	18	20	22	8	23	17	6	14	16	12	17	9	18	13	14	23	25	15	20	24	21	11	17	22	6
"MA_439703g0010"	0.0204938	1	20	17	25.1022907321224	0.554473986087056	1	20	12.7615877487988	283.450779674904	0.0622408560799188	1	20	14.8807938743994	237.707930549166	52.5467939196631	0.221056124624309	172	361	173	226	357	217	70	166	87	122	276	266	209	191	270	383	268	342	322	270	86	172	167	162	201	370	220	170	223	206	374	245
"MA_442676g0010"	0.0118715	1	20	3	4.94974746830583	0.247922073621269	1	20.0312744331509	1.5164624327406	43.6781623668866	0.0200969729319214	1	20.0156372165754	2.25881210190201	42.1265221070186	8.15654133948199	0.193620098017136	31	57	34	40	53	38	56	52	55	28	31	38	23	34	38	31	35	42	37	41	35	60	42	57	34	33	36	66	37	29	48	32
"MA_443520g0010"	0.0212215	1	24	21	1.4142135623731	0.822557160867765	1	23.921568627451	21.7111987493161	7.48133572523172	0.0881188251572393	1	23.9607843137255	21.3562385764616	5.95117318871924	1.50262726260288	0.252492611952748	0	6	2	5	14	1	6	6	2	2	3	3	3	5	6	5	13	4	1	4	7	11	10	8	6	9	7	5	4	4	9	5
"MA_446g0010"	0.036881	1	28	15	2.12132034355964	0.591229132118525	1	27.9389312977099	13.3541630875996	13.8306043736945	0.105223109709638	1	27.9694656488549	14.1762000566216	13.8744818648011	1.89498333523552	0.136580475847751	9	9	8	15	14	12	17	6	19	5	22	13	12	15	13	12	12	14	17	8	15	18	14	11	12	12	8	11	12	11	13	9
"MA_4472676g0010"	0.0465877	1	28	27	2.12132034355964	0.81369645441867	1	28	21.8183401695743	8.98715651883671	0.161966208172775	1	28	24.4091700847871	6.55583675986371	2.00299413240411	0.305528372009945	2	10	3	10	7	9	11	9	7	4	3	6	3	6	1	2	15	11	4	6	8	10	15	5	5	15	5	7	10	8	4	6
"MA_448279g0010"	0.00215331	1	24	21	4.94974746830583	0.0644913081252252	1	23.3972602739726	21.1234097861359	24.5763282056767	0.00137230883111228	1	23.6986301369863	21.0658962733434	20.7330816812747	4.6422266316237	0.223904323678828	11	26	16	25	18	20	27	16	12	15	18	12	20	17	18	14	23	22	24	22	20	29	37	24	19	18	15	35	23	19	12	14
"MA_449829g0010"	0.0190842	1	28	19	2.12132034355964	0.924127933483882	1	26.1162079510703	17.2861407852485	6.98021607690219	0.0888477450414247	1	27.0581039755352	18.1352158200296	5.98686938839898	1.27182348178935	0.212435481598081	4	7	0	4	2	6	1	4	3	2	3	6	5	2	10	10	9	5	8	9	7	4	5	6	9	5	3	9	3	2	5	5
"MA_4503g0010"	0.0481216	1	24	21	2.82842712474619	0.616716334683844	1	25.1917404129793	17.7379270328602	20.8092337187444	0.134063591317474	1	24.5958702064896	19.4198756275165	20.5416629923718	3.04799276975808	0.148381013304033	23	20	16	18	25	18	13	15	32	18	7	11	19	22	20	21	25	19	18	19	15	25	21	25	8	16	26	27	18	19	15	24
"MA_4552g0010"	0.00509236	1	24	21	0.707106781186548	0.190182513291631	1	22.4934152765584	21.1230908928221	1.93877001836789	0.00768951089823711	1	23.2467076382792	21.0856805062699	1.30679641718369	0.964158576918926	0.737803198907456	0	4	0	1	2	0	0	0	0	2	0	1	0	0	0	1	1	1	2	1	3	3	1	6	1	0	1	1	4	0	0	0
"MA_46112g0010"	0.0114446	1	20	5	31.8198051533946	0.458713483554826	1	20	4.7992838634614	172.606599207643	0.0328089562506733	1	20	4.8996419317307	127.059091065301	26.3268182309399	0.207201373866349	85	117	81	102	104	110	188	147	184	144	104	107	91	90	89	85	103	101	102	95	203	249	204	215	122	116	145	180	205	170	133	75
"MA_461683g0010"	0.036881	1	20	7	29.3449314192417	0.563941026650225	1	20	5.8720041108198	310.255737181514	0.101349372879118	1	20	6.4360020554099	291.919279063514	29.2370091397989	0.100154430476782	307	268	163	310	246	385	256	304	346	299	315	309	259	342	313	311	223	301	243	221	257	362	282	249	382	347	230	328	379	302	331	230
"MA_463159g0010"	0.00400295	1	20	17	6.36396103067893	0.339328647161543	1	20	16.7130856030952	39.899781054408	0.0103252513273531	1	20	16.8565428015476	36.7496155218128	6.80275521913378	0.185110922183553	41	52	22	56	54	39	13	32	33	36	33	30	32	27	42	51	42	45	41	52	23	38	41	36	27	36	32	28	19	32	34	39
"MA_4634040g0010"	0.00697298	1	20	7	29.3449314192417	0.600897215974228	1	20	5.242416529836	120.482229736683	0.027130725951544	1	20	6.121208264918	102.467095294622	33.0079748137598	0.322132434015548	68	62	51	72	89	118	172	141	171	169	90	64	31	54	82	118	35	52	45	43	125	184	154	108	75	23	123	159	151	185	88	68
"MA_463555g0010"	0.0159293	1	20	11	0.707106781186548	0.129703686175551	1	20.880195599022	8.0827916929609	2.35806387541303	0.0148388182195501	1	20.440097799511	9.57724109586981	1.47203038719729	0.872820101867083	0.592936198503967	0	0	1	0	1	3	1	1	2	1	3	2	2	3	1	1	0	0	1	1	3	3	1	0	1	2	1	2	3	2	3	2
"MA_464043g0010"	0.0481216	1	24	7	415.77878733769	0.700345105287312	1	22.2976501305483	3.6344161079696	4954.5753123367	0.147957413050595	1	23.1488250652741	5.26244720804131	4160.56056226027	589.541482609629	0.141697608720627	4508	3727	3456	3358	3717	4153	5722	4328	6532	3932	3674	4565	4336	5111	4652	3017	3029	3451	3654	3017	3227	5409	6324	3674	6654	6138	3150	4754	6461	4809	4345	3482
"MA_46617g0010"	0.0465877	1	20	7	27.9307178568686	0.851557053821296	1	20	4.999941179418	496.965287190185	0.167698106857686	1	20	5.999970589709	316.868909971115	59.1630329497169	0.186711384701989	325	297	181	237	281	382	324	239	367	259	250	364	183	240	260	331	223	277	252	224	322	519	337	283	267	405	216	273	465	245	387	238
"MA_469601g0010"	0.0333381	1	20	5	1.4142135623731	0.997835525083403	1	21.0864197530864	0.0898940780050985	7.46417802906558	0.146477444853608	1	20.5432098765432	2.6116903873198	6.36648110747074	2.08116043287835	0.326893365070417	4	6	14	3	3	5	8	14	4	8	5	5	4	1	2	2	2	2	1	27	5	9	6	11	7	4	7	9	12	2	2	3
"MA_470025g0010"	0.049749	1	28	17	4.94974746830583	0.225145861267019	1	26.2231320368475	17.1541208970884	45.760953855707	0.0615121811574543	1	27.1115660184238	17.0979462087951	42.9225021574974	5.16226450749723	0.120269421585794	30	53	24	34	42	54	25	42	43	52	34	28	32	55	54	39	49	47	39	42	50	50	43	49	43	43	35	39	31	44	34	27
"MA_471335g0010"	0.0381617	1	20	7	9.89949493661167	0.620180522508296	1	20	5.5371131163895	129.903052883309	0.112269167515047	1	20	6.26855655819475	113.63327561194	13.4554579964353	0.118411248148703	110	118	68	96	147	117	100	132	114	101	73	124	57	123	90	92	96	83	107	96	103	153	117	145	145	119	127	134	133	117	119	121
"MA_473068g0010"	0.0148104	1	28	11	96.6968523272604	0.313772858389381	1	25.2912142152024	14.4317943810697	941.20084822814	0.029609038947417	1	26.6456071076012	12.8362808249773	751.497347260362	122.630353365074	0.163181352285716	650	727	573	973	896	1059	355	508	450	369	634	698	862	1259	1248	1011	534	723	606	707	350	474	458	515	705	513	526	617	600	607	775	800
"MA_474338g0010"	0.0165271	1	20	17	45.9619407771256	0.949827328983169	1	20	16.879585525851	318.899950004763	0.0809106183307777	1	20	16.9397927629255	258.135525732324	90.7738343836887	0.351651846936472	397	581	201	334	317	264	152	177	129	185	310	384	280	217	307	171	375	482	359	665	75	131	217	229	499	596	56	41	36	70	357	247
"MA_47575g0010"	0.049749	1	20	5	0.707106781186548	0.386378884678337	1	20	5.3618958131848	9.02213631576021	0.0951814980847553	1	20	5.1809479065924	7.16542640912492	2.84626594074249	0.397222130021163	3	6	2	6	9	7	15	5	4	3	3	2	3	2	7	8	1	7	2	6	7	13	7	10	6	8	5	15	9	10	9	6
"MA_4761105g0010"	0.0481216	1	20	7	27.5771644662754	0.524485462770786	1	20	5.2517217500889	191.469459826808	0.118102687105695	1	20	6.12586087504445	149.514421832964	41.4050672038651	0.27693025660175	110	150	90	87	129	137	254	136	220	73	145	152	98	126	77	62	118	90	84	57	178	295	304	123	123	197	120	194	241	141	176	142
"MA_482249g0010"	0.0227741	1	24	17	2.82842712474619	0.197124183647557	1	23.4400731930467	18.29046558607	12.8804814648575	0.0287588969289819	1	23.7200365965234	17.6553078633852	9.88955137706644	2.12786346352518	0.215162789735804	4	6	6	8	10	3	8	6	7	8	5	4	9	13	11	11	14	17	14	12	6	13	15	18	8	14	10	5	13	12	11	4
"MA_482637g0010"	0.0356761	1	20	3	0.707106781186548	0.850754208110452	1	20	4.999941179418	8.34835698457761	0.136427663927874	1	20	3.999970589709	5.5725627428276	1.28010706092017	0.229716042689297	5	1	4	7	7	10	5	3	5	9	2	7	5	3	2	2	4	6	4	3	4	7	7	8	5	3	6	10	4	5	6	4
"MA_482741g0010"	0.00224437	1	28	27	24.7487373415292	0.270892269219147	1	28	24.2538367921867	147.773779516321	0.00511031652166904	1	28	25.6269183960934	103.178687879717	33.2041942250735	0.321812526476224	39	224	35	75	97	29	149	118	98	93	91	60	71	83	66	62	85	97	91	81	123	222	238	234	96	120	143	96	87	157	121	96
"MA_482771g0010"	0.036881	1	24	21	21.2132034355964	0.467523957591133	1	24.0112464854733	21.2837757757982	99.1298891364168	0.0872546612508727	1	24.0056232427367	21.1418558111894	94.8543932197617	20.8298023463742	0.219597655304326	84	87	37	65	103	65	131	76	69	66	48	40	50	55	58	96	74	96	87	135	56	174	43	123	65	67	152	119	63	51	91	71
"MA_4835245g0010"	0.0290742	1	28	13	2.12132034355964	0.418904932182999	1	28	11.9614017172217	6.74589118109874	0.0658660322754517	1	28	12.4807008586108	5.77085156561881	1.57152875697861	0.272321812319928	2	8	3	4	8	8	1	4	4	11	5	6	8	8	6	9	7	9	4	7	3	3	5	2	4	2	3	10	3	5	5	6
"MA_48561g0010"	0.00671179	1	24	13	284.256926036992	0.0365815780411657	1	20.1891252955083	12.0792228424382	808.97578043197	0.00228638105986556	1	22.0945626477542	12.593570320072	816.360944896567	254.424086676268	0.311656367525645	316	528	759	1119	1165	1055	232	335	313	275	292	344	1143	1514	1466	1184	870	943	853	758	249	320	348	290	353	356	587	842	730	757	414	1070
"MA_486232g0010"	0.00134064	1	20	15	19.0918830920368	0.136267701398728	1	20	16.8561702626737	69.4944865827589	0.00175519887468545	1	20	15.9280851313369	52.6995698357305	23.8809248431796	0.453152177856834	25	88	29	34	78	22	20	50	20	26	52	47	85	59	45	81	41	73	64	199	18	36	39	60	37	86	36	35	31	50	58	76
"MA_486980g0010"	0.000520972	1	24	15	2.82842712474619	0.902158956302876	1	21.620253164557	16.9378107177739	10.567021111404	0.00407150398659273	1	22.8101265822785	16.0631572131179	7.46045752472334	3.92734956852869	0.526422080082057	1	3	1	12	13	3	2	1	5	4	9	7	9	5	12	6	10	8	16	10	41	4	0	3	1	4	1	8	2	3	4	6
"MA_48747g0010"	0.0177636	1	20	7	7.77817459305202	0.995414048605234	1	20	9.2749830634901	55.9051355062928	0.0890332462287223	1	20	8.13749153174505	40.4599960176827	15.128388966504	0.373909798703199	36	12	15	17	38	48	42	29	30	15	27	22	11	36	17	34	17	8	22	12	31	20	24	31	28	20	40	106	131	87	42	29
"MA_489006g0010"	0.0280735	1	20	3	44.5477272147525	0.714981452923347	1	20	5.0539283504024	460.822721045744	0.0985222238262308	1	20	4.0269641752012	429.667169838367	51.6432317173566	0.120193571542326	269	564	279	469	492	439	452	450	516	329	365	441	279	445	312	348	435	356	334	301	517	608	504	574	396	411	422	474	255	407	530	387
"MA_4903044g0010"	0.00340129	1	24	19	2.12132034355964	0.0943976663610381	1	24.6583253128008	17.3530542002256	3.82559977295232	0.00290373897148455	1	24.3291626564004	18.1909981586991	3.85075950565133	1.59535243681821	0.414295526499874	5	3	1	2	0	6	0	0	1	0	2	3	2	4	3	6	4	5	4	1	6	6	3	2	0	3	2	4	3	3	1	0
"MA_4909708g0010"	0.0408031	1	20	17	12.3743686707646	0.693840551902296	1	20	17.04871882146	95.908625449449	0.12922522315537	1	20	17.02435941073	86.2675387917205	15.8482486785975	0.183710453556124	55	123	84	137	113	101	51	71	41	30	75	100	130	124	125	34	113	150	104	102	65	38	86	59	100	140	57	85	83	81	90	98
"MA_49332g0010"	0.0142872	1	28	1	20.5060966544099	0.242689942617273	1	26.6043613707165	25.1093693453483	252.893087532036	0.0231076781627783	1	27.3021806853583	27.0226171606924	187.001933761727	46.5442274559937	0.248897038226883	291	176	105	175	153	168	194	291	269	165	170	189	107	140	196	136	62	158	144	207	221	219	229	235	340	300	154	244	363	248	253	155
"MA_49468g0010"	0.0465877	1	20	15	7.77817459305202	0.179947096307795	1	20	17.0096661706059	36.5084656362414	0.0484682468395764	1	20	16.0048330853029	31.9650522636243	6.82084158036361	0.213384340000771	18	50	26	20	33	34	22	34	23	28	19	23	45	46	48	21	47	49	30	53	11	23	41	23	38	23	32	35	50	36	35	33
"MA_495236g0010"	0.0450538	1	0	NA	0	0.995975155231163	1	28	0.760664991801701	2.23318852057674	0.184153518124022	1	28	0.760664991801701	1.4401580993361	0.593667999142314	0.412224185258542	2	2	1	3	0	2	0	1	1	1	3	2	1	3	1	1	3	0	0	0	1	1	5	1	3	2	0	1	3	4	3	1
"MA_495777g0010"	0.0344712	1	20	9	44.1941738241592	0.407182945395341	1	20	4.999941179418	241.171960878188	0.0739158099637593	1	20	6.999970589709	186.240531279999	46.9489181894342	0.252087544353328	258	92	129	141	176	282	239	151	248	206	212	184	54	206	170	156	84	61	147	93	147	196	131	155	220	116	156	228	239	213	271	157
"MA_4960755g0010"	0.0148104	1	24	23	48.0832611206852	0.452865358480675	1	23.921568627451	1.2238346349185	287.246165170392	0.0402734318567584	1	23.9607843137255	0.113737454066678	246.518915142977	47.8304641846669	0.194023505891733	90	290	113	268	323	184	211	205	142	85	197	167	216	199	149	127	263	239	209	147	267	421	285	284	177	260	298	322	220	259	317	208
"MA_496691g0010"	0.0322051	1	28	7	5.83363094478902	0.454479225986485	1	28	6.4038929213975	25.9320239579819	0.0764646715759081	1	28	6.70194646069875	17.8892622545901	7.82473481925189	0.437398407373908	43	10	14	12	31	37	18	8	10	19	24	27	2	18	29	22	7	4	11	10	12	6	13	9	19	16	10	19	20	11	45	27
"MA_4979g0010"	0.0481216	1	20	19	9.19238815542512	0.832445979814602	1	20	16.8590864753697	30.9241017496282	0.168943587859853	1	20	17.9295432376849	31.8997293241158	9.67972775319436	0.303442316229204	29	77	36	36	45	27	15	22	6	3	45	35	22	21	21	40	39	49	53	40	8	24	22	22	22	46	16	4	12	14	67	33
"MA_49828g0010"	0.0436088	1	20	7	31.1126983722081	0.741951300329092	1	20	5.0948684155873	194.082923232485	0.143366671639867	1	20	6.04743420779365	129.588712950046	36.2071559768168	0.279400536918473	114	108	53	93	92	83	148	184	189	188	77	70	75	91	125	116	69	75	73	70	209	226	191	251	81	91	224	283	238	251	135	93
"MA_49951g0010"	0.00159508	1	20	7	16.2634559672906	0.21040860632356	1	20	5.1801604450165	130.415742127827	0.00302040404238535	1	20	6.09008022250825	109.531120297856	21.2011629820277	0.193562915492637	125	88	82	96	108	96	64	126	138	115	104	139	73	105	70	101	75	80	79	55	107	145	170	153	124	105	119	117	149	160	117	82
"MA_5004g0010"	0.0408031	1	20	7	13.4350288425444	0.97664984806673	1	20	5.3186616544148	144.311745367017	0.168273118430605	1	20	6.1593308272074	109.763545013901	27.778101546726	0.253072197542526	56	91	54	97	108	90	89	106	110	89	118	67	42	56	91	150	53	71	52	33	152	182	177	153	59	86	169	164	208	160	130	79
"MA_501007g0010"	0.0244296	1	24	21	2.12132034355964	0.352788510418128	1	21.4393305439331	20.2529827739557	13.2926357285971	0.0495894426613986	1	22.7196652719665	20.6710885743015	11.6105261479746	2.61846698426723	0.225525264823938	20	8	7	18	15	12	9	10	6	7	7	12	6	12	15	7	15	14	12	15	9	14	17	21	7	11	8	11	5	15	10	7
"MA_503255g0010"	0.0184023	1	24	21	2.82842712474619	0.380015198410344	1	23.6565096952909	20.7608041066853	16.330390016569	0.0416989060294995	1	23.8282548476455	20.8806247818933	14.4881291692383	2.98257355490267	0.205863263645893	12	19	9	11	11	8	11	26	20	14	11	10	8	12	8	15	19	17	13	11	23	21	23	17	10	13	13	14	7	9	15	9
"MA_50509g0010"	0.0142872	1	20	7	25.9861742086056	0.520175453723656	1	20	5.5810168001519	122.902153343375	0.0438625223500924	1	20	6.29050840007595	101.959018667219	31.6673947603742	0.310589442447777	100	45	48	56	105	128	114	111	193	128	85	82	24	119	89	82	38	44	67	28	128	113	125	119	118	42	106	207	138	149	117	76
"MA_50593g0010"	0.0280735	1	24	23	7.77817459305202	0.449777638043096	1	24.9951219512195	21.4700740978304	35.8153854545182	0.0678305477080426	1	24.4975609756098	22.2597565661628	33.1519258756134	12.4827735384514	0.376532379605547	32	12	12	20	16	19	31	50	64	33	14	10	14	18	18	22	16	25	25	37	29	69	31	62	27	10	46	42	24	26	20	18
"MA_5089g0010"	0.0450538	1	20	15	2.82842712474619	0.372949544651911	1	20	12.9442895003928	12.9828680593918	0.0854625511443057	1	20	13.9721447501964	11.2729206691083	3.35450457129693	0.297571913238902	7	19	7	8	15	12	3	8	11	8	4	11	28	14	15	6	14	7	12	10	10	8	9	12	7	6	9	7	6	20	8	13
"MA_51088g0010"	0.0123286	1	20	13	54.0936687607709	0.662610781199208	1	20	8.937426121012	694.628206944675	0.0474409260334393	1	20	10.968713060506	606.705162419158	66.0603563000356	0.108883788027497	568	675	410	628	545	549	537	582	659	573	422	623	798	793	741	406	706	712	576	742	435	560	746	557	919	793	467	633	770	656	591	661
"MA_511633g0010"	0.00753414	1	20	9	46.6690475583121	0.18834653335439	1	20	9.08150746584	242.682963800675	0.0107247103533061	1	20	9.04075373292	220.636532208734	35.9309587486656	0.162851357338562	324	173	126	188	201	230	239	297	276	223	182	309	179	292	258	209	91	150	172	120	193	242	165	175	280	335	158	233	239	255	277	137
"MA_51335g0010"	0.0394425	1	24	15	4.94974746830583	0.470768384475723	1	20.7449392712551	16.159199934534	35.7276241094468	0.0925869475143639	1	22.3724696356275	15.7048763511253	31.6110435597058	6.38392128701467	0.201952247320053	39	27	25	45	22	35	20	34	30	32	29	34	38	32	42	45	33	53	34	33	25	19	33	29	42	25	24	28	36	18	21	28
"MA_51645g0010"	0.0114446	1	20	17	27.5771644662754	0.27233265156747	1	20	16.7182124559736	133.068555084283	0.0211033544968932	1	20	16.8591062279868	95.645762882618	34.7194719371792	0.363000627427572	84	136	145	114	99	81	58	71	23	15	96	131	231	156	203	43	167	209	129	212	15	27	73	36	130	228	61	49	92	68	52	125
"MA_517290g0010"	0.00530245	1	24	7	28.9913780286484	0.63997995631782	1	22.1434745030251	2.9879252937761	159.339567327489	0.0226883687875296	1	23.0717372515126	4.92121847002316	112.386842668443	26.8007923949254	0.238469128223412	139	104	74	75	61	99	146	155	192	121	126	161	115	122	156	70	77	94	72	85	104	116	286	109	230	229	67	108	201	152	162	111
"MA_51890g0010"	0.00288445	1	20	7	32.8804653251745	0.0987345417735518	1	20	5.0172349740209	130.724870578406	0.00260978657610378	1	20	6.00861748701045	94.9378667907395	34.1614913173372	0.359829986412433	117	72	46	70	60	74	139	119	160	130	124	111	27	42	50	72	32	46	64	28	181	225	156	122	127	129	63	94	139	92	159	63
"MA_519118g0010"	0.00530245	1	20	7	6.36396103067893	0.234716556655472	1	20	5.2485511202756	50.7383122071538	0.00956947721780732	1	20	6.1242755601378	44.4841104606319	9.67313121482042	0.217451380159238	30	41	26	36	58	40	32	43	36	60	45	52	29	37	23	50	33	32	34	37	56	64	34	51	55	43	43	61	31	59	57	32
"MA_51913g0010"	0.000860491	1	20	1	1.4142135623731	0.0707346273644566	1	20.6446414182111	0.219692134503298	7.1568289374644	0.000651687026373748	1	20.3223207091056	0.616189080026101	6.83825766327436	2.47718169377012	0.362253342262037	6	13	7	15	12	9	3	6	4	3	2	3	6	5	6	9	7	3	6	6	6	8	8	15	6	6	5	5	3	5	6	2
"MA_519985g0010"	0.0290742	1	24	21	2.82842712474619	0.475495108188737	1	24.9951219512195	21.0342746636848	21.7065630046754	0.0730121654900655	1	24.4975609756098	21.0254627239629	18.3019418744828	3.39251039012602	0.185363411893247	15	14	11	23	18	9	18	19	24	16	12	12	25	13	17	13	18	18	15	11	23	29	27	35	13	7	28	27	14	15	15	10
"MA_52077g0010"	0.0421638	1	20	17	72.8319984622144	0.19842271878809	1	20	17.0614693452414	820.57881310039	0.0483866563134168	1	20	17.0307346726207	770.920666425849	87.9047909914291	0.11402572900137	774	849	544	968	922	632	446	594	559	524	750	706	890	915	986	897	779	1052	825	878	435	754	639	689	809	887	797	780	793	787	837	637
"MA_5218469g0010"	0.0290742	1	28	5	10.6066017177982	0.667840824797148	1	28	6.445847945079	55.1858990073217	0.0959509971824638	1	28	5.7229239725395	40.9443313825383	13.490509874152	0.329484190329344	49	35	29	45	65	75	39	37	31	13	61	68	12	51	42	23	18	21	38	7	40	34	24	14	46	28	29	61	61	49	77	47
"MA_525159g0010"	0.0087833	1	28	17	4.24264068711929	0.172195679065225	1	26.3851699279094	16.8801700491759	21.7531128037277	0.0113343142011394	1	27.1925849639547	16.9532527145347	20.9738918452061	3.49693352727748	0.166727927896546	13	24	15	11	27	18	16	18	29	16	11	13	19	25	14	20	23	27	25	20	20	25	21	24	12	12	14	21	13	16	30	19
"MA_5256133g0010"	0.0394425	1	20	17	2.12132034355964	0.815234157554461	1	20	12.2136908680754	13.7864203754973	0.142677195868715	1	20	14.6068454340377	10.9865338421745	3.20781036437256	0.291976560619929	2	19	10	10	15	5	9	10	2	5	13	9	23	10	8	2	12	15	10	20	9	9	16	9	1	20	18	9	9	14	7	10
"MA_52613g0020"	0.0436088	1	28	21	4.24264068711929	0.245773133652463	1	28	19.7910532505404	19.6416602096797	0.0593324582021422	1	28	20.3955266252702	15.49554599398	3.88481021579678	0.250704958528471	7	19	10	10	15	12	11	19	17	25	8	7	12	14	16	17	29	14	24	22	14	17	25	20	22	8	19	18	9	13	13	4
"MA_52889g0010"	0.0381617	1	20	7	193.747258045114	0.234862828634302	1	20	5.2762841156367	1036.23069047456	0.0512193535361437	1	20	6.13814205781835	790.5187107159	218.497341396278	0.276397431755164	934	416	395	450	736	810	1189	1028	1042	944	676	730	242	683	608	733	280	381	498	349	1138	1272	964	1254	872	526	945	1438	1059	1209	911	622
"MA_52897g0010"	0.0300749	1	0	NA	0	0.675467841544763	1	27.8175895765472	13.1074887513801	3.87818108681574	0.0994688782509363	1	27.8175895765472	13.1074887513801	4.74556147567765	1.46325140228042	0.308341048742072	0	2	2	4	6	6	6	1	2	3	3	4	1	5	4	5	2	4	7	4	1	7	2	2	5	1	3	5	1	1	4	4
"MA_53391g0010"	0.00300872	1	20	7	3.53553390593274	0.101988215207578	1	20	5.052298237923	23.1210898523377	0.00278903890649373	1	20	6.0261491189615	21.4941441747564	4.62962299904988	0.215389966746715	18	25	12	26	27	25	14	23	25	27	22	29	20	23	24	16	17	15	15	19	25	23	23	19	33	20	16	23	23	21	32	12
"MA_535001g0010"	0.0280735	1	24	19	2.82842712474619	0.491132051063873	1	24.3304843304843	17.7984172564913	7.09451608057217	0.0728543961888476	1	24.1652421652421	18.4041773951054	7.19593404227176	1.71250025206388	0.23798164935976	3	7	3	8	9	5	6	2	5	1	1	1	9	6	6	11	7	8	2	5	4	13	12	6	1	4	8	8	2	9	5	5
"MA_541g0010"	0.0197661	1	24	19	5.65685424949238	0.356479275018256	1	24.8496605237633	17.7901970913745	30.2650153150715	0.041961961573064	1	24.4248302618817	18.4111897529588	31.4544222530533	6.98956533619166	0.2222124850986	25	33	18	29	29	20	24	26	27	31	20	12	22	27	28	36	34	35	29	23	20	42	27	41	22	25	23	29	22	29	26	15
"MA_543467g0010"	0.00215331	1	20	3	0.707106781186548	0.105277661265084	1	20	4.999941179418	3.19077298877716	0.0021291036229647	1	20	3.999970589709	1.99559181622548	0.807552069973294	0.404667960355099	3	2	3	5	3	4	1	2	1	0	2	1	0	1	1	0	1	3	0	0	3	3	3	4	2	0	2	3	1	2	1	0
"MA_54531g0010"	0.000752136	1	20	17	84.3224836564958	0.046225531923072	1	20	16.7432823472688	301.498603683356	0.000391723332407889	1	20	16.8716411736344	219.862968234567	117.015017263745	0.532217945583742	250	226	265	395	240	230	77	158	62	74	163	225	375	363	352	147	282	607	375	636	35	58	66	58	385	378	69	71	204	92	192	208
"MA_5457104g0010"	0.0153698	1	28	23	16.9705627484771	0.389534704271889	1	28	21.1790660413629	131.176246253106	0.0366298570237528	1	28	22.0895330206815	113.389832622974	14.803553239352	0.130554502964781	60	144	81	100	129	69	119	122	93	103	76	72	125	107	95	100	131	143	130	123	83	139	149	138	109	128	125	155	94	126	114	90
"MA_547597g0010"	0.000655384	1	24	23	7.07106781186548	0.013309634551826	1	24.056338028169	1.0101376876622	38.1314701366545	0.00011034112731878	0.650424165168438	24.0281690140845	0.00389057386300754	34.8775274131667	8.18788750892848	0.234761123170602	41	26	28	33	32	26	19	31	29	26	21	20	21	23	25	26	30	32	35	26	36	47	41	37	34	35	37	46	33	34	33	28
"MA_5480022g0010"	0.0465877	1	20	7	7.24784450716211	0.850665164531217	1	20	4.9999504279015	208.319229220449	0.167563995361638	1	20	5.99997521395075	124.534296224475	22.2573183803451	0.178724408095791	127	108	58	127	120	136	115	123	140	94	93	134	98	104	100	121	81	113	93	86	116	160	109	125	131	128	101	127	157	98	123	74
"MA_5481g0010"	0.0356761	1	24	21	2.12132034355964	0.488822716340396	1	25.0439882697947	20.0976292786883	18.0147717779982	0.0880515504274604	1	24.5219941348973	20.5677387120265	15.3757579837854	3.22917069956143	0.210017008785308	14	14	11	20	18	8	12	14	24	13	8	12	5	14	14	15	22	25	13	20	16	28	13	23	10	10	13	20	11	13	17	10
"MA_54876g0010"	0.0204938	1	20	13	138.946482503157	0.344503059746766	1	20	12.7875049687949	1351.16406219113	0.0420312407740658	1	20	12.8937524843974	1227.4536108745	183.693674456542	0.149654270295128	1080	1554	712	1361	1345	1710	985	851	1040	826	899	969	1382	1570	1817	1082	1412	1182	1144	1441	785	860	1013	923	1193	1305	789	1282	1235	1114	1466	1477
"MA_54940g0010"	0.036881	1	20	11	18.3847763108502	0.60351990129894	1	20	8.5779914371176	168.596525031017	0.106952565048638	1	20	9.7889957185588	157.075578109402	17.4987033394596	0.111403080924979	131	152	99	147	161	169	103	149	174	189	117	209	183	199	188	163	137	142	114	165	118	157	162	184	187	156	118	207	193	205	160	114
"MA_5506097g0010"	0.0227741	1	28	25	0.707106781186548	0.372192960812979	1	25.2912142152024	24.3316209674806	4.06050826929586	0.0489126794716209	1	26.6456071076012	24.7126732189815	3.26945157015613	1.01179992792616	0.309470841275635	6	2	4	4	4	2	3	3	0	2	2	3	2	1	2	5	2	2	3	7	3	4	3	5	4	3	4	4	4	5	6	1
"MA_5506555g0010"	0.0127856	1	20	15	21.2132034355964	0.251579539861147	1	20	10.9723982984623	94.399044399899	0.0216780742516197	1	20	12.9861991492311	87.5264960355345	19.1041246192858	0.218266759034084	123	76	71	117	81	134	31	63	68	64	63	84	106	128	204	90	72	117	75	88	64	53	86	41	114	52	51	81	86	48	76	81
"MA_5515073g0010"	0.0159293	1	24	13	1.4142135623731	0.31433940930136	1	21.4035087719298	11.4395440010754	6.03344731841397	0.0315296933291056	1	22.7017543859649	12.2151008035997	4.71318178395254	1.71439973710527	0.363745727555526	3	4	1	5	5	2	2	5	5	4	7	4	11	5	8	3	6	5	5	2	1	10	3	4	2	4	3	1	3	12	8	4
"MA_553170g0010"	0.0153698	1	20	7	1.4142135623731	0.465909597764292	1	20.6779661016949	4.4597236986803	28.8035610418923	0.0425296760804404	1	20.3389830508474	5.75262877095419	25.4262726251692	4.51129195496361	0.177426397548256	22	36	20	23	21	36	20	24	25	21	12	21	21	19	27	38	18	12	26	14	25	31	27	30	36	28	33	32	24	23	30	15
"MA_55366g0010"	0.00530245	1	28	17	0.707106781186548	0.12600388519788	1	25.9574468085106	19.0897840753771	3.55458820848277	0.00555284367455211	1	26.9787234042553	18.1103983784608	3.35268486261858	1.25818434416866	0.375276650125108	2	1	1	0	4	4	0	1	2	3	1	2	1	2	4	4	2	5	5	3	9	1	3	2	2	4	3	3	2	3	0	1
"MA_554564g0010"	0.00551254	1	20	7	45.254833995939	0.6698612845159	1	20	5.5538272437648	346.030461726061	0.0243766276010046	1	20	6.2769136218824	239.456071151981	66.5481330534536	0.277913743148387	167	180	98	184	211	281	275	218	275	165	213	216	193	221	239	166	126	142	137	96	362	336	421	225	239	182	346	419	549	562	243	188
"MA_55648g0010"	0.0118715	1	24	21	1.4142135623731	0.229182195797545	1	24.8979591836735	20.9319486986678	4.604431522945	0.0187917297231777	1	24.4489795918367	20.9736722357745	3.36602956696923	1.37700956251502	0.409090156553459	2	2	3	5	2	2	3	0	7	3	2	0	0	1	4	1	2	9	3	4	9	4	5	6	3	2	1	6	1	3	4	1
"MA_5577334g0010"	0.0280735	1	20	7	3.53553390593274	0.459882331570568	1	20	5.4406684927114	55.9188839416919	0.0690675897501427	1	20	6.2203342463557	53.5799621702033	8.22323501229426	0.153475939123886	55	59	37	58	61	75	43	42	55	63	38	41	39	50	51	62	40	45	47	27	45	73	44	60	46	48	58	69	57	67	57	34
"MA_5587080g0010"	0.00146271	1	28	19	2.12132034355964	0.0375695828886234	1	27.3425827107791	19.0205296256213	4.84162083554725	0.000593991066763278	1	27.6712913553895	19.0130697179265	3.67281285214171	1.33565562793474	0.36366013780307	3	1	0	2	2	1	1	2	6	1	1	3	4	8	2	2	5	9	3	4	6	3	4	4	5	3	5	6	1	2	5	3
"MA_564044g0010"	0.0300749	1	20	19	4.24264068711929	0.47359550231794	1	20	1.0982347390244	25.6816562938084	0.0747984398303511	1	20	0.0491173695121997	22.6279523916589	4.8001446730872	0.212133408715171	10	35	30	28	25	14	20	32	9	23	19	14	25	22	16	21	19	23	17	32	24	32	30	30	12	17	41	25	7	24	26	26
"MA_568538g0010"	0.0197661	1	24	7	229.809703885628	0.682806226455781	1	23.4830430797434	1.451942970709	1688.7714769235	0.0716028494621854	1	23.7415215398717	4.19626749676026	1330.40288151912	177.183249120677	0.133180145339404	1913	1402	954	990	1110	1172	1615	1687	2081	1777	1231	1457	1383	1520	1591	1138	1106	1339	1006	1634	1109	1373	2175	1530	2561	2170	1046	1417	2214	1383	1580	1166
"MA_572791g0010"	0.0227741	1	20	9	48.0832611206852	0.719955814190933	1	20	7.3376155756208	519.021537103	0.083796858838041	1	20	8.1688077878104	473.389285703154	46.894518268665	0.0990612159694525	448	393	294	445	470	522	519	462	538	467	377	518	433	627	528	448	346	404	372	358	473	619	508	450	636	589	352	497	590	537	517	364
"MA_58353g0010"	0.049749	1	28	19	3.18198051533946	0.382872523705034	1	25.1422963689892	23.9633710994653	45.5120591804273	0.0944913769410317	1	26.5711481844946	21.6778229327978	42.950518411209	4.82426968709608	0.112321570624793	26	37	35	42	42	30	28	50	56	53	33	27	27	37	43	38	42	30	40	42	35	59	44	59	35	46	51	51	45	43	35	30
"MA_5847g0010"	0.0381617	1	28	25	5.65685424949238	0.438785179959272	1	25.9049544994944	24.0862973758669	38.1727252781948	0.0852255012628115	1	26.9524772497472	24.5624953149703	30.4275608088906	6.6162711229614	0.21744336210572	28	54	23	31	28	26	48	31	33	22	21	30	26	25	23	16	38	20	33	26	33	26	59	40	34	42	34	52	25	42	27	19
"MA_5850970g0010"	0.0421638	1	24	21	1.4142135623731	0.452009676429975	1	22.8138913624221	21.3352735155648	6.79644997884757	0.0945345718962589	1	23.406945681211	21.1854840835028	6.17693482850115	1.42445725354809	0.230609079275932	9	11	3	7	6	4	7	1	6	5	2	5	7	4	5	3	7	9	4	3	6	8	11	8	5	4	9	6	3	7	5	2
"MA_585362g0010"	0.0322051	1	28	27	10.6066017177982	0.64217423008903	1	25.6970912738215	25.0869821689145	53.4221486950295	0.10089408845536	1	26.8485456369107	26.0503836584189	40.9573897507676	8.41250110710267	0.205396417064029	36	52	26	38	36	37	53	57	65	45	46	58	17	21	21	23	20	24	41	30	60	62	55	82	48	50	51	39	25	53	63	47
"MA_585983g0010"	0.0204938	1	24	7	120.208152801713	0.243336071821857	1	24.9951219512195	3.0921673550437	595.400984459872	0.0314220559275546	1	24.4975609756098	5.08786781177579	458.260893246655	112.175641778099	0.24478554341254	782	571	318	415	446	382	530	617	666	598	513	737	421	497	436	654	174	355	353	407	268	430	666	695	871	956	445	365	612	437	745	526
"MA_58704g0010"	0.00234287	1	20	15	14.142135623731	0.301071564710211	1	20	12.0507198750867	68.4631425915505	0.00582409149379259	1	20	13.5253599375433	57.6690006696276	11.8432529785143	0.205366017114838	19	99	34	67	48	44	44	52	34	22	49	46	61	84	52	79	56	77	56	70	21	48	65	61	42	95	54	53	52	66	62	82
"MA_5897519g0010"	0.0465877	1	28	9	1.4142135623731	0.369262902207438	1	28	12.3096672537065	8.18233679706623	0.0870935494158387	1	28	10.6548336268532	5.39669740574583	1.50773296098917	0.279380674444318	3	3	4	5	8	7	5	3	4	3	8	7	1	6	6	8	2	3	3	4	5	4	1	2	3	6	4	5	2	6	6	5
"MA_5946738g0010"	0.017125	1	24	17	8.48528137423857	0.293483700141864	1	23.8325581395349	16.8247817534477	49.4160342100209	0.0316287761717909	1	23.9162790697674	16.9122914383245	42.7236074925478	8.77572512718559	0.205406931723084	42	55	28	51	43	33	23	42	45	49	23	34	44	44	48	46	57	56	58	61	19	34	48	61	32	36	40	36	27	40	34	33
"MA_59730g0010"	0.00671179	1	24	15	0.707106781186548	0.0631808343598421	1	24.3304843304843	15.1283475232118	1.38292520296229	0.00371712974508809	1	24.1652421652421	15.0644393295587	1.07068784087355	0.764209190500013	0.713755364847064	0	0	0	0	0	0	0	0	1	2	1	1	0	3	0	3	2	1	2	1	1	1	0	1	1	1	0	0	0	2	0	2
"MA_59733g0010"	0.0127856	1	20	15	141.42135623731	0.553886517202087	1	20	11.513001046704	1549.19263203372	0.0421382706769849	1	20	13.256500523352	1331.6643401091	223.637803465733	0.167938568849423	1002	1835	1250	1243	1617	1128	806	1007	837	834	1520	1366	1260	1319	1347	2153	1269	1918	1545	1199	793	1263	1641	1009	1243	1807	1193	1062	1951	1366	1823	1511
"MA_60387g0020"	0.00947695	1	28	15	2.82842712474619	0.283924160882722	1	28	15.2853762739109	12.3907699196524	0.0186143462063157	1	28	15.1426881369555	10.8449198684588	2.14169221594346	0.197483452337192	9	8	7	16	9	14	7	10	13	16	7	11	14	10	8	15	12	12	13	17	9	13	12	11	8	8	7	7	11	11	10	5
"MA_6058447g0010"	0.000474641	1	20	3	2.12132034355964	0.0157411910788775	1	21.9161676646707	0.441850367743601	9.82907855987518	9.56672637767442e-05	0.615192688228343	20.9580838323353	1.78312353976157	8.50763281078301	3.75696112420775	0.441598880413125	7	11	5	10	6	16	9	4	4	4	5	3	1	6	2	8	6	4	11	7	11	15	10	13	12	9	9	6	7	4	10	11
"MA_61041g0010"	0.00112449	1	20	5	15.2027957955108	0.0461310997905421	1	20	4.2436175485095	85.468944371853	0.000563700205308493	1	20	4.62180877425475	79.3880277140832	19.5272840183597	0.245972655835304	74	79	57	91	90	76	91	110	113	91	62	58	45	57	53	94	54	62	67	58	117	126	101	104	64	73	60	96	63	57	95	54
"MA_61067g0010"	0.0137639	1	20	17	4.94974746830583	0.611753013512985	1	20	16.9352495297235	20.2607148056807	0.048644145169123	1	20	16.9676247648617	18.7534172599266	5.97724944357776	0.318728547481866	6	50	18	31	21	4	15	21	11	14	15	14	20	18	7	22	34	23	29	28	3	14	19	20	4	17	23	8	6	25	27	22
"MA_6106912g0010"	0.0300749	1	20	7	4.24264068711929	0.216073663224739	1	20	5.7101888296817	34.1843263662519	0.0392256265019646	1	20	6.35509441484085	27.9498509680986	5.15078682887217	0.184286736796957	34	20	10	25	27	31	19	37	32	34	29	34	21	33	21	14	18	28	26	15	33	29	36	33	38	32	23	44	27	43	30	32
"MA_61349g0010"	0.0127856	1	20	5	1.4142135623731	0.400106110113964	1	20	1.00005947623014	6.99831828444015	0.0321028004355101	1	20	3.00002973811507	6.22343828115259	2.63253834694614	0.423003849000747	11	4	5	5	6	4	9	11	9	7	8	2	3	6	3	6	5	6	5	2	9	9	7	2	6	2	7	7	7	2	8	5
"MA_617583g0010"	0.00845998	1	24	21	0.707106781186548	0.0642116506627077	1	23.6129032258065	20.2322245983312	1.12881384201443	0.00462721665415189	1	23.8064516129033	20.6143538330826	0.739860248510341	0.546122645588698	0.546122645588698	0	1	1	1	0	0	0	0	0	0	0	0	0	1	1	1	1	0	2	1	2	1	0	2	0	2	0	2	0	0	0	0
"MA_6199g0010"	0.0381617	1	24	17	1.4142135623731	0.364063267120163	1	21.5838247683235	17.9491101869117	10.8370276408702	0.0733058518218869	1	22.7919123841617	17.5490136024255	10.2709429049352	1.73194484876241	0.168625691408547	7	13	6	8	16	4	7	5	10	9	10	8	7	9	10	11	9	13	9	11	8	12	15	13	4	12	9	15	5	6	10	10
"MA_623179g0010"	0.00573855	1	20	7	53.7401153701776	0.26934251719104	1	20	4.9595721277616	461.839708533544	0.0115494837900637	1	20	5.9797860638808	425.955398300162	74.3132780845938	0.174462580779941	556	364	297	343	364	458	342	478	672	492	418	481	263	409	401	442	287	412	366	334	376	535	525	424	606	462	330	494	489	402	472	249
"MA_62463g0010"	0.0219978	1	20	17	38.5373195746668	0.5689787630338	1	20	17.1619298529315	194.377707991022	0.0673467492068968	1	20	17.0809649264658	147.361040158877	51.5235325645827	0.349641482640409	6	355	94	195	238	22	142	165	34	30	66	59	428	225	158	52	396	248	176	171	67	62	228	118	56	203	150	217	110	293	105	240
"MA_6249287g0010"	0.00947695	1	24	21	79.9030662740799	0.406878081448421	1	23.9663236669785	21.1734167659387	1067.53258065131	0.0252879253765422	1	23.9831618334892	21.0867796535398	1063.11253139563	76.2703927029384	0.0717425394307154	972	1389	727	1057	995	1115	911	915	1076	766	842	1096	966	955	1162	905	1035	1008	1132	1018	926	1128	1106	1163	1003	1058	1019	1217	870	998	993	912
"MA_62786g0010"	0.049749	1	20	19	9.19238815542512	0.645235387727407	1	20	1.0101210564358	47.845175976877	0.14248813214318	1	20	0.00506052821789975	35.3523872305478	5.83641112924851	0.165092419111242	31	57	22	24	32	15	34	44	34	22	20	29	31	27	25	24	51	52	41	80	32	40	55	50	33	53	48	49	24	27	30	34
"MA_633198g0010"	0.0159293	1	24	9	12.7279220613579	0.700141027316201	1	22.4934152765584	8.1603126384658	57.7306736893992	0.0612961784862673	1	23.2467076382792	8.57555623879908	43.1466539433614	13.3861936374929	0.310248707931441	34	59	26	45	51	66	22	17	12	10	68	83	57	43	70	33	41	47	20	24	28	21	25	13	42	106	13	37	45	43	67	67
"MA_64002g0010"	0.0333381	1	20	7	8.48528137423857	0.61821693942784	1	20	7.7175997182859	117.002152813356	0.10061838230618	1	20	7.35879985914295	108.253545293145	11.7097082786099	0.10816928209511	93	105	81	122	130	120	65	131	120	105	95	116	107	116	129	92	75	111	80	90	96	127	96	132	120	121	109	115	98	145	117	81
"MA_64083g0010"	0.0197661	1	28	19	2.12132034355964	0.231769295493219	1	27.3425827107791	20.229543531395	26.7928473889456	0.0292544212352044	1	27.6712913553895	19.6248439675148	26.4886993164265	4.12986502644982	0.155910449853185	18	21	13	26	24	19	29	19	33	22	20	26	23	37	18	23	31	20	27	20	28	46	14	31	19	20	26	31	17	26	30	19
"MA_643312g0010"	0.0219978	1	0	NA	0	0.37988425681097	1	26.7711598746082	18.2287813048098	2.58390102051418	0.0483406005377632	1	26.7711598746082	18.2287813048098	0.9356854241065	0.0165054996650933	0.0165054996650933	0	0	0	0	0	0	0	0	0	2	1	1	1	0	2	0	0	0	1	0	0	0	0	1	0	0	0	1	0	2	1	1
"MA_6437150g0010"	0.0137639	1	20	7	4.94974746830583	0.759843018525559	1	20	4.999941179418	103.493132604595	0.0581524579351561	1	20	5.999970589709	77.9294776035271	9.37745232886619	0.120332544465071	65	83	55	75	70	68	79	85	86	91	63	78	48	85	68	72	57	62	53	61	84	108	60	83	95	81	76	102	62	80	68	64
"MA_644225g0010"	0.0450538	1	20	17	5.65685424949238	0.981334233573346	1	20	1.2407421094665	30.816524079755	0.182101202358495	1	20	19.1203710547333	26.6604418335685	4.45842204948588	0.167229863530327	11	64	22	41	29	16	25	38	14	20	28	20	36	22	25	13	28	34	30	47	18	29	43	44	11	18	42	21	10	54	33	40
"MA_648554g0010"	0.0137639	1	24	11	2.12132034355964	0.696821447585506	1	23.7442075996293	9.1097205097767	14.1377292680714	0.0541596924069339	1	23.8721037998146	10.0500850850927	11.4557031341794	2.33534352021714	0.20385859277807	8	9	9	10	5	15	13	9	15	17	7	15	15	4	11	16	12	9	15	5	9	9	10	9	12	18	8	10	16	14	10	10
"MA_64990g0010"	0.0344712	1	20	13	92.2774349448444	0.427794902400288	1	20	8.7496263661811	2687.787811906	0.0769292858902284	1	20	10.8748131830905	2474.25874639598	288.149711894854	0.116459005071549	2674	2941	1459	2125	2138	2293	2001	2544	2888	2561	2258	2654	2760	3262	3645	2592	1804	2330	2054	3039	1783	2422	3061	2818	3227	2793	2172	2424	2437	2690	2541	2411
"MA_65151g0010"	0.0064506	1	20	17	6.36396103067893	0.482829979596715	1	20	16.8342944262666	20.2040219209586	0.0210906800038737	1	20	16.9171472131333	17.5164497801681	6.93069664349665	0.395667885357881	6	58	14	25	26	2	8	10	2	3	30	8	29	18	9	39	20	30	24	16	10	14	16	14	3	19	19	9	7	11	24	24
"MA_6517678g0010"	0.00620758	1	20	17	26.5165042944955	0.136632361649692	1	20	17.3051358606993	277.075354678876	0.00684669836828078	1	20	17.1525679303496	268.0594085539	31.5529805458763	0.117708909066446	191	258	208	320	309	248	195	291	193	214	157	214	281	291	277	290	320	321	289	324	168	218	265	278	226	281	273	280	269	262	271	244
"MA_6527g0010"	0.00551254	1	24	21	4.94974746830583	0.192014120653106	1	24.8015488867377	20.9441758222812	29.1816126404595	0.00831008095222541	1	24.4007744433688	20.9782056374052	26.2063574775111	5.20996481719293	0.198805378491225	22	26	12	23	29	22	21	29	27	28	13	19	24	26	16	17	30	27	27	33	17	42	25	39	21	17	28	39	25	30	14	12
"MA_653417g0010"	0.00102907	1	20	3	4.94974746830583	0.0872862247979332	1	20	2.0667891507071	39.3478325823518	0.000926770028233936	1	20	2.53339457535355	34.3859179689897	6.8887611431968	0.200336694498291	28	39	19	42	51	31	27	36	33	31	21	24	21	32	30	29	34	32	26	25	48	54	37	49	33	28	36	55	31	34	30	24
"MA_654296g0010"	0.0227741	1	20	7	32.8804653251745	0.741780197844068	1	20	5.3036127393203	229.782255435724	0.0858325453937065	1	20	6.15180636966015	170.324705240905	35.7219772180958	0.209728689490882	110	130	139	128	143	145	178	166	253	248	140	133	116	134	196	167	75	101	104	134	203	244	254	232	177	209	221	282	293	273	159	157
"MA_65486g0010"	0.0450538	1	20	15	32.1733585439879	0.120433239915398	1	20	16.0441439414456	147.45344300525	0.0337308911210488	1	20	15.5220719707228	96.026986492322	51.7256438233982	0.538657368234022	31	112	141	92	79	66	38	104	130	134	43	53	299	116	262	55	165	258	107	202	21	9	135	65	72	63	62	96	133	145	37	98
"MA_65563g0010"	0.0127856	1	24	7	24.0416305603426	0.232257986431554	1	22.7733333333333	6.0489781742922	147.242978555167	0.0202504763437493	1	23.3866666666666	6.51650043778873	125.786331556639	23.8674500187909	0.189745974172431	183	114	123	85	138	108	142	130	204	127	137	181	102	210	145	141	74	70	90	66	96	162	127	116	168	194	110	150	141	129	146	107
"MA_6561322g0010"	0.00117631	1	20	17	10.2530483272049	0.0229322067932496	1	20	16.8546062959689	58.8274869420652	0.000310773191883551	0.984903090018561	20	16.9273031479844	44.9570635860491	15.3606821173901	0.341674497667967	11	75	32	52	53	28	26	14	17	24	75	40	64	53	62	49	98	97	64	65	14	19	46	33	62	67	20	45	37	41	56	68
"MA_6564739g0010"	0.0184023	1	20	9	6.36396103067893	0.275812617001533	1	20	7.222607441586	59.9856469837412	0.0318914717846066	1	20	8.111303720793	56.4499356811582	8.98675219683776	0.159198625975359	61	43	39	62	72	50	53	64	72	71	59	71	48	50	81	54	36	46	44	31	41	69	58	69	65	34	66	75	56	60	79	48
"MA_656957g0010"	0.0394425	1	28	5	0.707106781186548	0.602613718394375	1	23.6565096952909	5.0302220164974	7.26925326481972	0.112648529318165	1	25.8282548476455	5.05210062789702	6.3219527468354	1.67291294726945	0.264619653809793	7	5	5	8	14	10	6	20	4	2	5	17	10	9	12	2	3	11	9	2	1	6	10	2	5	4	6	14	7	12	7	4
"MA_665331g0010"	0.000655384	1	20	7	22.6274169979695	0.0768658983510583	1	20	6.1449319588717	133.567991359193	0.000548903603370676	1	20	6.57246597943585	110.230856296497	25.2583895417545	0.22914082671929	100	97	65	83	104	117	127	147	137	86	116	128	56	81	106	90	53	76	78	54	127	181	109	95	136	133	89	144	184	110	163	98
"MA_67285g0010"	0.00452071	1	20	13	12.0208152801713	0.622004921964884	1	20.6446414182111	13.165977861211	144.165724068041	0.0193287414966707	1	20.3223207091056	13.0849642550444	135.197265216339	16.2409040608039	0.120127459936528	132	138	63	133	118	188	117	127	128	145	90	151	154	146	191	165	138	171	124	156	63	111	118	136	139	141	121	164	137	139	130	88
"MA_673025g0010"	0.0137639	1	20	5	69.2964645562817	0.683005955149707	1	20	1.00005947623014	457.295261155652	0.0532741559601742	1	20	3.00002973811507	450.541886242856	82.8973801611533	0.183994835313645	537	378	243	488	444	541	577	448	668	538	462	487	255	328	398	460	258	460	392	244	463	778	563	549	540	617	244	300	387	256	490	280
"MA_6746643g0010"	0.03114	1	24	21	27.5771644662754	0.630649614771106	1	24.6109510086455	21.9024537242347	253.736130937976	0.0968226704913357	1	24.3054755043228	21.4489438182815	237.511273777767	24.665909511484	0.103851531420623	152	260	136	258	223	250	199	216	172	198	146	216	169	204	200	214	208	221	215	327	180	344	221	303	210	283	268	240	200	232	249	178
"MA_6757g0010"	0.00134064	1	20	7	9.19238815542512	0.186297671865334	1	20	5.1059859645127	89.0573357793326	0.00232150547487875	1	20	6.05299298225635	79.4292346589567	16.2497884914534	0.204581959793831	77	77	35	74	79	81	72	77	101	90	67	72	59	68	55	59	53	62	66	49	108	133	68	90	69	69	94	101	87	92	87	65
"MA_6757g0020"	0.00234287	1	20	5	4.94974746830583	0.200392304616728	1	20	4.999941179418	73.5216547045497	0.00406761399184652	1	20	4.999970589709	44.0224415805791	10.1774181966598	0.231187045317124	40	36	21	53	61	44	45	54	57	39	36	38	43	52	42	16	29	43	43	18	47	57	43	43	40	38	48	52	38	33	53	27
"MA_67935g0010"	0.00813666	1	24	17	4.94974746830583	0.0483833419766067	1	21.1560693641619	17.0624891977883	27.6137809475882	0.00348011212672128	1	22.578034682081	17.1010434043519	24.2936326402627	5.06801968867828	0.208615144705814	26	30	14	31	10	21	12	14	15	17	19	15	27	34	35	29	30	31	20	34	15	27	25	19	21	21	21	28	21	20	26	19
"MA_68084g0010"	0.00326714	1	24	21	4.94974746830583	0.260866473759504	1	23.5261707988981	21.2868055745363	41.4844670027106	0.00687590120559178	1	23.7630853994491	21.1469344574551	35.8780131380612	5.01926026887154	0.139897943889955	21	37	28	37	46	37	35	24	38	35	32	25	36	29	27	19	44	40	40	28	41	52	50	45	33	37	35	47	25	33	40	24
"MA_684240g0010"	0.0300749	1	24	21	2.12132034355964	0.304210459350897	1	24.8979591836735	21.9661874766154	12.0919146290608	0.0520959106689297	1	24.4489795918367	21.4814665210127	11.0714806930187	2.2154063416494	0.200100275932049	11	11	5	10	11	8	7	10	15	7	6	6	7	10	7	10	6	15	13	7	13	12	15	18	11	6	13	13	5	12	13	8
"MA_68479g0010"	0.0465877	1	28	19	7.07106781186548	0.435271885236364	1	23.6565096952909	19.4473100557376	74.5417998264033	0.0993272745772791	1	25.8282548476455	19.3794763350001	67.63768190234	8.06285952702765	0.119206621224385	55	73	57	68	62	63	44	55	67	74	47	51	60	66	58	61	104	73	64	79	49	90	92	72	69	55	72	74	37	81	54	56
"MA_68580g0010"	0.0244296	1	24	21	5.65685424949238	0.588271013678672	1	24.7536231884058	21.953938652807	39.9815841542745	0.075341573320208	1	24.3768115942029	21.4747276761	38.3393869694029	5.67090038273979	0.147913173136167	34	45	19	36	36	34	21	35	64	37	20	26	27	26	27	35	38	48	28	40	37	54	27	58	30	29	44	40	42	41	37	16
"MA_6865432g0010"	0.0290742	1	24	21	1.4142135623731	0.589421909589683	1	23.1436314363144	20.6881109615765	9.45696680703652	0.0868248210554746	1	23.5718157181572	20.8481019963537	9.22804673292796	1.53921214276882	0.166797176836625	10	9	4	12	9	8	10	9	7	8	5	7	10	10	10	4	14	11	3	6	8	13	7	17	6	7	10	8	3	11	9	11
"MA_688006g0010"	0.0408031	1	20	7	1.4142135623731	0.63990941698167	1	20	4.8659090769757	10.3665277773676	0.12129347974849	1	20	5.93295453848785	8.34877334712585	2.0775637797582	0.248846590196801	4	8	6	7	4	9	8	9	9	8	8	6	7	5	4	8	6	11	6	3	9	21	9	9	11	7	11	5	11	13	11	6
"MA_689129g0010"	0.0177636	1	24	15	55.1543289325507	0.0521810120635847	1	20.982800982801	15.9105119776313	269.570830844979	0.00740023001941903	1	22.4914004914005	15.5557773282252	250.469858978715	66.829491733011	0.266816502414728	220	150	158	288	344	382	154	126	138	108	168	154	216	346	456	470	262	282	275	279	223	201	146	153	233	112	166	202	279	184	271	274
"MA_68933g0010"	0.0322051	1	28	21	7.77817459305202	0.358008282613906	1	27.0538542766631	23.3817135786294	67.1164794992888	0.0629846808904599	1	27.5269271383316	22.2178847488437	61.5233616489437	6.7943331338098	0.110435011217019	53	54	40	62	45	54	56	62	59	61	51	47	60	51	57	59	46	64	77	60	52	72	62	70	67	75	62	86	50	72	66	38
"MA_69076g0010"	0.00509236	1	28	21	3.53553390593274	0.100741520273316	1	26.5492227979275	21.2488485372716	13.1667013840761	0.00439919000187761	1	27.2746113989637	21.1426883593301	10.6881292855577	2.74157788027196	0.256506803672044	5	8	8	10	16	7	6	14	11	4	7	11	7	10	6	8	14	12	8	14	14	14	19	17	5	14	9	12	9	14	11	7
"MA_6959535g0010"	0.049749	1	20	17	0.707106781186548	0.85342306682707	1	20	17.0690040231844	2.56936981500697	0.176589796346834	1	20	17.0345020115922	1.9004954981887	1.34123712385221	0.705730229369397	0	0	0	0	2	1	4	1	0	2	0	0	1	0	1	3	2	2	4	7	1	3	1	6	0	1	0	0	0	1	3	1
"MA_70100g0010"	0.0421638	1	24	19	19.7989898732233	0.771612893604218	1	24.6583253128008	21.3588072682013	51.9735626195282	0.14397869872621	1	24.3291626564004	20.1671384017181	73.2980766344646	25.5078310017117	0.348001368834253	39	29	35	101	79	83	14	28	41	36	21	29	22	41	45	76	44	65	52	29	63	67	52	41	41	34	52	77	39	45	53	36
"MA_7024655g0010"	0.0436088	1	28	15	0.707106781186548	0.542233464247388	1	28	12.9727432970731	3.12331287641234	0.112190475347293	1	28	13.9863716485366	3.23219731996623	1.29251310619257	0.399886819473655	2	0	1	2	4	6	0	1	2	1	3	6	2	2	5	4	4	4	3	0	3	3	3	1	0	1	1	3	3	2	2	1
"MA_7025g0020"	0.0465877	1	20	5	4.24264068711929	0.627595240864188	1	20	1.5423124259667	59.4028140862119	0.132515704488294	1	20	3.27115621298335	54.0943223997658	8.36167162517847	0.154575771619512	48	54	32	53	70	61	60	54	65	45	49	51	52	37	47	51	44	66	32	53	55	103	78	65	53	43	47	57	52	46	53	37
"MA_70344g0010"	0.0408031	1	20	7	1.4142135623731	0.586224700405258	1	20.4796163069544	4.4845901212534	8.11214096078043	0.113213591086836	1	20.2398081534772	5.75800510504228	4.7045575964746	2.48022081707562	0.52719533478221	2	4	5	1	5	4	5	7	9	2	2	2	4	3	0	5	1	3	2	3	4	1	11	19	2	6	12	13	4	12	7	1
"MA_7034880g0010"	0.0436088	1	20	7	0.707106781186548	0.958583047774534	1	20	9.53718355787479	1.44172246234729	0.174517558736174	1	20	8.2685917789374	1.40215825027568	0.245141258195407	0.17483137737642	3	0	0	1	1	1	3	1	3	0	2	4	0	3	1	1	0	0	1	0	2	5	1	1	1	0	2	2	1	1	1	0
"MA_703619g0010"	0.00913013	1	24	23	5.65685424949238	0.233107053552611	1	20	2.0915072365523	35.603904648564	0.0152224997999882	1	22	0.691995646770432	32.4551115558954	6.54773425013368	0.201747396210823	33	39	18	39	46	31	25	29	50	41	21	26	19	32	19	20	30	37	36	29	28	52	36	34	33	27	36	46	32	34	30	15
"MA_7038712g0010"	0.0290742	1	20	11	0.707106781186548	0.152863405042763	1	20	8.435344284699	1.8651253272603	0.0285156822770839	1	20	9.7176721423495	1.03247987632902	0.796146445728774	0.771101174929886	0	0	0	0	0	0	2	1	2	2	2	1	4	0	0	1	1	0	1	0	0	0	1	1	2	4	2	2	1	1	4	0
"MA_7041008g0010"	0.0110177	1	20	7	10.6066017177982	0.225873058233417	1	20	5.4904604891441	75.3661135028385	0.01741037040336	1	20	6.24523024457205	60.6350685875988	19.6935372582757	0.32478791097308	80	38	15	53	40	96	66	54	67	44	69	61	30	47	73	32	17	29	35	22	114	101	81	55	84	74	39	50	71	72	100	56
"MA_7072215g0010"	0.0087833	1	20	7	12.0208152801713	0.586554174749416	1	20	5.0499348695485	106.852615170761	0.0322940208692025	1	20	6.02496743477425	99.7090351874492	32.6008371333437	0.326959709037956	132	51	60	65	98	127	127	84	128	102	83	95	17	81	68	138	39	24	47	18	161	242	118	117	114	46	62	104	73	77	96	92
"MA_707624g0010"	0.0344712	1	28	25	0.707106781186548	0.809957815982912	1	26.7711598746082	25.1856396500178	3.34032372043782	0.127830126527159	1	27.3855799373041	25.1075406911299	2.40955604021935	1.12423466246283	0.466573361937865	0	5	4	0	1	2	1	2	2	0	0	1	0	2	0	2	3	3	3	4	2	4	3	2	3	0	3	2	7	7	2	3
"MA_70880g0010"	0.00947695	1	20	17	120.38492949701	0.220428839523322	1	20	16.5029701009607	619.902278482053	0.0149803222294866	1	20	16.7514850504803	457.240191516633	177.780974911078	0.388813096944499	642	640	642	543	472	492	221	496	212	166	442	492	1206	685	1091	220	751	1013	614	886	69	84	300	163	815	810	221	298	508	390	305	522
"MA_7120526g0010"	0.0253118	1	28	17	1.4142135623731	0.642595788443467	1	28	16.6322846516612	4.49733782125242	0.083257339660906	1	28	16.8161423258306	4.23649950150877	1.3481688299568	0.318227071542594	3	3	2	2	4	3	2	3	3	4	1	2	9	5	7	6	1	5	1	4	3	2	5	7	4	2	3	6	3	1	2	3
"MA_7125630g0010"	0.00254784	1	20	15	14.142135623731	0.340764680702862	1	20	8.8516183178403	93.4440380100548	0.00698832285669004	1	20	11.9258091589201	65.9002035678296	21.0600030163405	0.319574172402425	20	54	29	73	79	19	35	17	10	37	80	81	64	63	75	82	85	143	64	77	54	72	121	37	88	125	36	41	118	130	67	102
"MA_713345g0010"	0.0344712	1	28	25	1.4142135623731	0.572378233054994	1	28	25.3911294519714	6.20957313050557	0.097184664325018	1	28	25.1955647259857	3.35697689468587	2.28708345600821	0.681292581914605	4	0	1	1	6	1	4	2	1	1	5	1	2	2	2	0	1	1	1	1	9	5	9	2	5	9	1	3	18	5	3	3
"MA_7144037g0010"	0.0244296	1	20	9	2.12132034355964	0.741102583465	1	20	5.6959887817866	12.3474969803651	0.0907338168237187	1	20	7.3479943908933	11.2775355316322	2.62623178709716	0.232872845288839	9	6	6	12	10	9	11	8	16	16	15	18	7	10	7	20	4	4	6	5	13	15	7	17	15	13	11	15	14	5	15	11
"MA_7156237g0010"	0.0271338	1	24	17	2.12132034355964	0.612068552162745	1	24.3304843304843	17.2697329571601	6.61334855692834	0.0846642851686384	1	24.1652421652421	17.1347454531934	5.48834876863601	1.30488306426546	0.237755128049153	3	7	1	5	4	3	3	2	2	5	2	7	4	6	10	4	6	8	8	6	5	6	4	10	13	4	2	1	2	6	4	5
"MA_716271g0010"	0.0450538	1	20	17	0.707106781186547	0.803421702509551	1	20	16.7404327172295	5.35618912383474	0.156327528098131	1	20	16.8702163586147	4.46110589396433	1.91426889957455	0.429101874081148	2	8	4	4	1	2	6	7	6	8	4	0	3	2	3	4	4	5	7	17	2	5	2	6	5	8	0	0	2	2	6	9
"MA_71816g0010"	0.0322051	1	24	7	70.7106781186548	0.436421515671972	1	22.9775784753363	5.7539485691272	603.345506059789	0.0739963599736917	1	23.4887892376682	6.36643033965489	513.224373717205	83.5899840976899	0.162872202448727	550	440	372	551	533	686	568	482	489	404	604	700	468	564	588	372	336	442	463	249	473	769	553	327	686	737	392	512	784	566	639	496
"MA_7184769g0010"	0.0408031	1	20	7	6.36396103067893	0.976351711398177	1	20	5.2601589994493	94.7879111839429	0.1682339136496	1	20	6.13007949972465	92.2452498647394	9.71761939555091	0.105345472095311	89	78	84	119	111	122	79	73	87	68	97	105	78	85	143	92	62	66	76	59	85	122	86	99	115	83	74	109	95	109	87	77
"MA_72344g0010"	0.0356761	1	24	21	0.707106781186548	0.086762363316608	1	24.3304843304843	19.0920878739956	0.453821862922555	0.0209798064048222	1	24.1652421652421	20.0535047673889	0.462333593625119	0.492318622297212	0.492318622297212	0	2	0	0	0	0	0	0	0	0	0	0	0	0	0	1	0	0	2	0	0	1	0	1	0	0	0	1	0	0	0	0
"MA_7241465g0010"	0.0271338	1	20	7	1.41421356237309	0.928426377904949	1	20	5.8478454449552	5.42097302561709	0.117928392190089	1	20	6.4239227224776	3.8675374516752	2.08490365912113	0.539077820233664	2	1	0	2	3	0	2	1	5	4	0	6	2	1	1	1	4	0	1	0	4	4	6	3	5	2	5	10	5	8	4	2
"MA_7243979g0010"	0.00573855	1	28	21	4.24264068711929	0.0778049062835752	1	28	21.0006911455866	20.7232040938715	0.00389073532960793	1	28	21.0003455727933	16.4475398297176	3.71082576588118	0.225615855276813	13	18	8	7	9	12	15	12	16	17	10	13	15	15	16	19	28	16	17	19	14	28	19	22	23	12	20	24	17	19	17	8
"MA_724726g0010"	0.0436088	1	24	23	2.12132034355964	0.466468595886075	1	23.7002775208141	1.1341638354882	27.1994062383835	0.0995760057633271	1	23.850138760407	0.0737897907849771	23.2446425616566	3.3568422155553	0.144413587201922	22	24	15	18	29	17	19	26	19	14	26	15	14	24	24	16	23	18	19	17	30	31	24	36	21	25	26	37	18	29	25	21
"MA_724730g0010"	0.0041712	1	24	7	233.345237791561	0.152503325224105	1	24.3304843304843	2.7739971909334	1321.50294289696	0.00531805517938544	1	24.1652421652421	4.90167651444698	940.718117127975	275.052044146841	0.292385188654151	848	782	521	1163	1037	1667	1172	1151	1011	604	886	1451	1156	1209	1299	359	552	1009	720	521	1208	1232	1537	758	1310	2148	767	1023	2050	1400	1107	943
"MA_7257095g0010"	0.0153698	1	20	7	3.53553390593274	0.703280096523842	1	20	4.999941179418	89.1597503407023	0.0597467206193494	1	20	5.999970589709	36.7044530450569	13.5051894815684	0.367944169199034	29	31	24	33	42	51	20	36	44	21	36	23	16	31	38	21	16	16	31	9	29	62	31	30	27	29	37	34	19	35	39	26
"MA_72644g0010"	0.0408031	1	20	15	25.809397513309	0.0915293220414172	1	20	15.9137908038631	81.5301764648519	0.0246119054536118	1	20	15.4568954019316	61.9510341709673	18.009850932508	0.290711061946212	30	51	40	104	83	62	23	25	21	18	47	26	70	79	100	78	67	53	44	57	58	46	39	30	47	31	52	51	48	51	51	90
"MA_726480g0010"	0.0132748	1	20	7	2.12132034355964	0.488851697061214	1	20	4.9344462266585	7.77283779435622	0.0391802956108259	1	20	5.96722311332925	4.31836180875376	2.30404483674033	0.53354603870148	5	1	2	2	4	3	4	5	8	7	4	3	1	1	3	0	2	1	6	1	6	6	16	8	6	2	9	11	9	11	1	3
"MA_7281042g0010"	0.0165271	1	24	7	2.12132034355964	0.824707423962608	1	21.8042553191489	6.9085267717478	7.154076953371	0.0721775990485599	1	22.9021276595745	6.96808361365932	6.14578522665455	1.49403770862766	0.243099563933336	8	5	10	6	8	9	7	5	8	9	6	7	2	7	7	5	0	8	2	4	6	11	1	6	3	7	7	6	8	10	9	6
"MA_730174g0010"	0.00354603	1	20	9	10.6066017177982	0.0870015336202167	1	20	5.3657028531575	69.7227596210896	0.00280242905426642	1	20	7.18285142657875	52.3830714469445	13.555203051516	0.258770680624277	50	42	35	36	44	53	60	58	89	74	44	67	44	58	58	30	28	39	40	54	50	56	82	44	92	97	46	67	99	60	68	34
"MA_73216g0010"	0.03114	1	28	23	4.24264068711928	0.437665219217113	1	27.6375404530744	22.5217005232259	64.2563773497509	0.0721726525021579	1	27.8187702265372	22.7602582457148	58.5447128189143	5.94095433436101	0.101477213710777	50	50	37	56	57	65	49	48	44	63	47	43	56	48	54	72	64	65	51	58	56	69	51	74	70	89	53	60	52	55	67	41
"MA_7323292g0010"	0.0204938	1	24	1	0.707106781186548	0.154717616912121	1	22.7329192546584	22.3044000066174	2.26536966297656	0.0214145787327007	1	23.3664596273292	0.266570448365774	1.77466325273131	1.14742350194553	0.646558438723279	3	6	1	3	2	0	1	0	1	0	1	0	0	0	0	0	4	1	4	1	1	1	5	1	1	1	3	4	1	1	3	1
"MA_73540g0010"	0.00947695	1	20	17	11.3137084989848	0.179744081771762	1	20	16.9075181387667	49.163124351224	0.0125629585202348	1	20	16.9537590693833	30.6087729385625	16.9803678494182	0.554754935243598	8	81	19	28	20	1	30	25	39	50	11	11	62	41	19	24	100	45	45	90	18	9	54	40	27	21	20	40	3	29	24	38
"MA_7354575g0010"	0.0123286	1	28	13	0.707106781186548	0.4523222182533	1	26.8835257082896	18.1164154711284	6.69985997785297	0.0345139644218512	1	27.4417628541448	15.6167109006831	3.09800198674577	0.571785608296174	0.184565926924015	2	1	1	3	2	3	2	1	1	1	0	2	2	6	7	4	1	4	2	3	2	1	0	0	1	0	2	3	3	3	5	4
"MA_73565g0010"	0.0236019	1	24	23	0.707106781186548	0.364718981461447	1	24.5637583892617	21.2639990195547	1.65875795116096	0.0495398299495788	1	24.2818791946309	22.1450600721198	2.27462547658683	2.0161279968368	0.886356025459666	0	4	0	1	3	2	1	1	1	0	0	0	0	3	0	0	2	3	1	0	1	5	1	1	0	1	3	1	0	1	2	2
"MA_73895g0010"	0.0356761	1	28	17	1.4142135623731	0.463233024910135	1	28	19.0709639640204	23.5335519867429	0.0843307007181664	1	28	18.0354819820102	22.6031820265892	2.59135299020901	0.11464549492017	12	21	16	17	21	18	15	23	21	25	20	22	23	21	24	29	24	33	15	18	17	24	17	34	24	20	24	28	20	15	31	13
"MA_739517g0010"	0.00166681	1	24	11	2.12132034355964	0.0613654955748997	1	23.3546034639927	9.0439020662063	5.73785992737325	0.00104205097599774	1	23.6773017319964	10.010480637307	4.15108805083245	2.02927267399479	0.488853199244434	2	5	0	4	3	11	5	5	2	2	8	6	7	9	5	0	4	7	5	2	1	2	3	1	3	2	0	7	5	6	7	7
"MA_7418518g0010"	0.0064506	1	20	5	6.36396103067893	0.134312942340654	1	20	4.5123535611211	43.1385317968757	0.00697552632280773	1	20	4.75617678056055	41.9213104475661	12.2959615139546	0.293310523518438	50	34	29	51	47	53	28	40	41	53	20	36	25	49	43	36	18	49	27	41	44	46	44	41	57	33	36	45	49	37	57	21
"MA_745410g0010"	0.049749	1	28	25	7.07106781186548	0.386753604676284	1	28	24.7623244261765	51.628896664196	0.0952551565057073	1	28	24.8811622130882	40.5556712456651	7.81561114739238	0.192713149784884	27	45	26	42	39	22	29	49	49	55	24	40	35	39	32	43	40	42	22	42	37	53	56	71	54	55	48	53	42	51	44	25
"MA_7473141g0010"	0.0481216	1	24	15	3.53553390593274	0.844212506752317	1	23.5694572217111	16.8621775390993	34.5260698577226	0.170761379242527	1	23.7847286108556	15.9408217208665	31.861708391334	5.20626111931644	0.163401819367993	27	25	18	33	30	36	20	28	29	26	12	29	25	33	40	31	25	33	36	69	17	30	33	34	34	21	30	21	13	21	35	29
"MA_74762g0010"	0.00913013	1	24	11	139.30003589375	0.316771881808751	1	20	10.869112694895	806.017013518303	0.0197990501146471	1	22	11.0196786488589	638.812037148	131.275653021283	0.205499654651731	611	655	830	607	792	675	327	395	288	276	869	707	715	1017	845	875	447	662	603	416	334	443	713	342	706	996	445	518	1142	642	748	872
"MA_74881g0010"	0.0271338	1	20	3	4.24264068711929	0.437023567214785	1	20.578313253012	3.843314673394	49.0828067610894	0.0644456983290023	1	20.289156626506	3.41634187286485	34.6800328870281	6.60752176218031	0.190528128497013	30	45	34	39	44	34	36	26	31	34	26	28	26	31	22	25	26	30	26	22	46	68	26	43	35	19	29	39	31	44	40	28
"MA_74986g0020"	0.0450538	1	24	21	6.36396103067893	0.476462912573657	1	21.9161676646707	20.4916092461009	41.0394115127667	0.1039248207552	1	22.9580838323353	20.7770619293176	38.6973061632916	6.78794918030606	0.175411413695384	29	65	35	35	55	37	22	39	57	41	34	19	24	29	24	35	39	44	55	45	38	45	38	58	25	21	34	50	26	41	32	20
"MA_7499122g0010"	0.000571519	1	20	3	2.12132034355964	0.163065925433563	1	20	2.2764741611356	11.6834749344147	0.000958123927698562	1	20	2.6382370805678	9.41602422224053	2.76073140706687	0.293195019671472	4	12	4	11	14	6	11	9	7	9	9	9	3	6	7	10	9	6	11	4	17	19	14	12	12	9	13	10	4	8	10	7
"MA_750780g0010"	0.0300749	1	20	17	1.4142135623731	0.943800240331439	1	20	11.9540077637078	6.84158632641061	0.129488359956807	1	20	14.4770038818539	5.54417888090905	1.7266313999666	0.311431401665651	2	11	5	8	4	3	3	8	2	4	2	4	7	5	6	4	4	10	5	13	7	3	7	5	3	2	9	5	1	16	7	4
"MA_7519647g0010"	0.0481216	1	28	1	6.01040764008565	0.332747543309899	1	28	0.362228279071601	308.169732746285	0.082213637176399	1	28	0.6811141395358	246.068010014277	41.2765558447093	0.167744502189921	159	305	170	306	285	188	204	272	169	162	246	269	234	283	231	199	243	218	240	201	294	307	346	268	308	367	205	261	250	321	345	277
"MA_755885g0010"	0.0142872	1	20	17	5.65685424949238	0.294816986022666	1	20	17.3251675904946	30.7765681443095	0.0272513970382754	1	20	17.1625837952473	30.1157398056305	4.8214886340924	0.16009862833225	26	43	26	39	32	25	21	28	20	17	22	26	31	38	22	27	26	46	24	36	26	33	30	33	21	35	27	18	31	25	32	32
"MA_7567772g0010"	0.0421638	1	20	17	2.12132	0.2304299	1	20	15.60911	15.65649	0.05473885	1	20	16.30455	13.20487	4.349067	0.3293532	16	16	11	17	12	19	4	10	9	11	11	16	19	17	33	14	19	12	12	24	4	5	16	8	20	14	8	3	13	11	13	12
"MA_7574354g0010"	0.0394424	1	20	7	111.0158	0.7267497	1	20	9.272908	864.0687	0.1304846	1	20	8.136454	821.7126	137.0482	0.1667836	1165	532	549	701	635	1078	884	765	1254	869	806	1027	554	879	909	767	361	488	528	365	851	1060	850	561	1275	691	503	908	1005	818	873	665
"MA_75826g0010"	0.0421638	1	20	15	62.57895	0.9025466	1	20	16.93883	289.2494	0.1624456	1	20	15.96942	270.8034	51.26472	0.1893061	172	539	262	276	409	105	185	186	150	116	286	222	320	289	212	420	373	328	363	276	92	243	245	295	125	315	228	240	182	258	415	311
"MA_75934g0010"	0.0253118	1	28	21	4.949747	0.2870498	1	25.64565	20.84872	31.31524	0.04304652	1	26.82282	20.96141	27.0765	4.233745	0.1563623	11	27	24	23	29	15	26	24	25	32	17	14	17	26	27	32	29	37	27	29	26	40	28	34	22	27	42	31	18	22	26	13
"MA_7601083g0010"	0.0159293	1	20	15	17.32412	0.3025994	1	20	15.90912	126.953	0.03053559	1	20	15.45456	104.0521	24.73194	0.237688	142	105	72	89	75	80	68	94	114	147	108	98	151	106	179	118	121	168	80	192	53	43	162	96	174	99	76	68	135	114	92	101
"MA_7611249g0010"	0.0394424	1	28	19	4.242641	0.228664	1	26.38517	18.98085	17.49762	0.05148459	1	27.19258	19.0069	16.09619	3.16016	0.1963297	21	8	5	11	13	12	7	16	17	7	8	10	15	18	13	23	7	25	13	22	13	22	8	28	15	17	19	16	14	13	14	11
"MA_7634315g0010"	0.0436088	1	0	NA	0	0.3142812	1	27.16861	16.87788	1.03916	0.07250121	1	27.16861	16.87788	0.7927368	0.4863655	0.4863655	0	1	0	0	2	1	0	0	1	0	1	0	0	2	1	0	0	1	3	1	0	2	1	1	1	1	0	0	0	0	0	0
"MA_763613g0010"	0.0450538	1	24	3	1.414214	0.4456126	1	22.33653	2.846972	8.614634	0.09853976	1	23.16827	2.924508	6.672017	1.741839	0.2610663	2	11	7	4	10	7	9	13	5	4	6	9	5	8	4	5	7	5	1	8	7	12	6	9	8	7	10	7	11	9	7	2
"MA_7640327g0010"	0.0177636	1	28	23	0.7071068	0.4578671	1	28	25.01541	2.044128	0.04726942	1	28	24.0077	1.196343	0.6746843	0.5639556	0	2	0	1	0	0	0	0	2	0	0	0	1	0	1	1	1	1	2	1	2	1	2	2	1	2	2	2	3	4	1	0
"MA_7654947g0010"	0.0450538	1	28	25	3.535534	0.2424876	1	28	24.43833	27.67473	0.06026992	1	28	24.71916	23.55995	3.914863	0.166166	19	37	22	22	20	19	18	32	25	31	16	16	22	19	19	19	25	30	19	24	21	26	35	31	27	31	23	27	18	35	27	20
"MA_76780g0010"	0.0236019	1	24	9	7.778175	0.2078042	1	21.29676	8.322942	36.60474	0.03098505	1	22.64838	8.672154	25.18104	9.770785	0.3880215	16	31	7	36	22	44	15	14	7	7	45	35	35	33	32	14	22	26	23	15	14	15	19	4	26	47	15	20	42	29	43	43
"MA_768341g0010"	0.0300749	1	28	23	13.43503	0.9051016	1	25.8006	25.00816	205.994	0.1253186	1	26.9003	24.08538	187.7755	14.51452	0.07729719	168	193	106	213	179	232	176	162	189	148	154	174	186	162	175	157	175	176	189	169	184	207	206	236	203	207	178	227	204	211	197	150
"MA_7685758g0010"	0.0497491	1	24	9	3.535534	0.473798	1	23.06031	6.707462	17.34414	0.1119089	1	23.53015	7.833966	14.60057	3.043274	0.2084352	15	12	7	15	19	18	16	12	11	16	20	20	8	19	20	15	11	6	9	12	22	18	7	12	18	9	13	18	18	22	22	8
"MA_7691g0010"	0.0177636	1	24	21	5.656854	0.4411489	1	25.19174	21.97662	36.86383	0.04583495	1	24.59587	21.48909	33.55486	4.815527	0.143512	32	40	17	22	31	25	21	30	49	34	20	18	18	25	21	34	36	30	42	33	43	36	47	46	18	29	34	38	49	35	29	23
"MA_769g0010"	0.0110177	1	20	15	41.01219	0.234117	1	20	17.11444	227.1623	0.01795335	1	20	16.05722	171.8165	56.22811	0.3272567	21	232	209	181	282	69	62	68	46	70	227	199	219	166	233	362	273	343	192	235	78	139	310	124	224	261	177	98	211	240	202	219
"MA_770476g0010"	0.0197661	1	20	9	3.535534	0.5935963	1	20	8.979156	33.43082	0.06389057	1	20	8.989578	30.30726	4.597288	0.1516893	18	26	16	28	31	39	23	25	28	30	18	42	26	33	28	33	25	34	16	30	30	29	23	27	40	34	31	31	34	34	34	28
"MA_771358g0010"	0.017125	1	24	19	2.12132	0.3127001	1	22.73292	18.99622	20.636	0.0333601	1	23.36646	19.01204	17.90416	3.131874	0.1749244	22	20	17	14	25	12	11	6	16	16	11	12	16	17	17	18	23	25	20	15	18	19	22	32	17	22	18	14	15	13	17	24
"MA_7715416g0010"	0.00340129	1	20	19	1.414214	0.1020973	1	20	17.45728	6.021953	0.003113357	1	20	18.22864	4.45936	1.970707	0.4419261	5	9	2	5	5	5	0	0	2	4	3	2	3	4	5	6	12	9	4	6	2	6	6	4	11	5	1	4	0	1	4	6
"MA_7718g0010"	0.0465877	1	20	3	0.7071068	0.4780848	1	24.42326	21.36415	8.049505	0.1070074	1	22.21163	0.2748227	6.05568	1.206604	0.1992515	7	6	4	5	7	4	5	5	9	6	4	6	4	6	5	2	6	7	5	6	9	12	10	12	6	4	6	10	5	4	9	3
"MA_7719740g0010"	0.0436088	1	20	13	58.51309	0.3236744	1	20	14.51185	799.2813	0.07425244	1	20	13.75593	740.9838	107.5338	0.145123	745	831	513	734	794	920	466	652	722	798	532	733	891	846	1049	992	678	978	678	887	442	534	792	744	842	825	623	794	773	823	758	595
"MA_772809g0010"	0.00813666	1	20	17	3.181981	0.3153147	1	20	17.27936	12.36952	0.01787091	1	20	17.13968	9.095054	3.33851	0.3670687	3	17	8	10	7	7	5	10	9	7	5	4	13	11	9	7	15	16	10	18	2	9	15	19	5	6	7	17	4	10	6	8
"MA_7735182g0010"	0.0253118	1	24	5	3.535534	0.1980842	1	28	25.20249	22.99363	0.03156504	1	26	1.409491	14.44522	5.162021	0.3573515	13	17	12	10	9	24	11	19	23	16	9	18	13	16	15	7	7	11	12	8	20	11	30	20	24	23	11	31	42	32	14	9
"MA_7737733g0010"	0.00107678	1	20	13	20.85965	0.3772156	1	20	8.926928	165.6194	0.003577915	1	20	10.96346	140.6111	32.42047	0.2305684	160	102	107	136	127	157	82	107	117	116	108	163	226	166	303	148	142	160	115	260	61	94	170	75	205	273	89	144	217	164	106	132
"MA_7765271g0010"	0.0381618	1	20	15	99.3485	0.5565372	1	20	17.18628	386.9339	0.1030477	1	20	16.09314	276.0496	118.8984	0.430714	82	711	169	228	306	69	212	359	113	114	192	143	626	401	278	99	787	494	305	562	127	129	509	204	205	367	239	323	230	481	259	516
"MA_77698g0010"	0.0450538	1	24	15	124.4508	0.27716	1	20.22099	16.75067	997.365	0.06721885	1	22.1105	16.06748	988.1179	137.8406	0.1394981	485	915	877	1309	1475	1142	585	756	740	758	549	574	1164	1151	1329	1188	1072	1166	978	888	622	872	922	857	685	626	994	1192	1153	1091	691	827
"MA_7774828g0010"	0.0300749	1	24	11	0.7071068	0.2564524	1	24.19263	8.391069	1.926298	0.04523453	1	24.09632	9.700904	1.203072	0.7727929	0.6423494	1	0	1	0	2	0	2	2	2	2	2	2	2	2	0	1	2	0	0	0	1	1	1	0	0	1	2	3	1	2	0	1
"MA_7784839g0010"	0.0227741	1	20	17	38.89087	0.6391665	1	20	17.29327	291.5912	0.07612624	1	20	17.14664	254.4521	48.90692	0.1922048	124	529	183	302	318	156	197	231	183	174	254	191	326	304	253	202	425	384	253	297	143	185	398	265	208	336	218	286	160	306	275	336
"MA_7790149g0010"	0.0271338	1	24	23	1.414214	0.1389679	1	22.14347	20.88362	3.025634	0.02481318	1	23.07174	21.93474	2.466841	1.275128	0.516907	1	5	4	3	2	2	1	4	1	2	3	0	4	0	0	4	4	2	0	4	2	7	2	2	3	7	2	0	1	0	3	0
"MA_78157g0020"	0.00470198	1	24	21	4.949747	0.08618135	1	24.19263	20.08709	45.95628	0.003570448	1	24.09632	20.5457	39.89426	5.548194	0.1390725	37	45	13	37	43	37	25	35	40	39	23	42	36	41	36	37	44	44	46	49	47	52	41	62	39	26	37	55	13	45	40	34
"MA_78381g0010"	0.0165271	1	20	17	48.61359	0.4936247	1	20	16.82918	248.8649	0.04738878	1	20	16.91459	211.8933	62.33048	0.2941597	91	481	303	187	305	145	129	156	67	80	276	227	377	244	174	153	472	346	230	353	66	96	217	118	195	417	102	110	116	178	273	390
"MA_7839010g0010"	0.00452071	1	20	15	55.50788	0.5957288	1	20	17.14602	336.5835	0.01862845	1	20	16.07301	279.989	53.20242	0.1900161	293	257	290	267	273	262	138	207	224	225	245	304	400	346	512	277	283	411	281	561	122	146	347	188	558	548	201	240	323	293	238	323
"MA_7864625g0010"	0.00117631	1	20	7	10.6066	0.1080257	1	20	5.295145	125.522	0.001267006	1	20	6.147572	109.6278	16.58415	0.1512768	111	118	70	105	115	104	94	102	145	120	101	90	74	103	95	91	87	92	83	79	115	136	138	112	132	141	102	118	158	115	113	84
"MA_78876g0010"	0.0394424	1	24	23	4.242641	0.578458	1	21.29676	1.334786	27.42301	0.1090664	1	22.64838	0.2379086	25.52118	4.18999	0.1641769	36	29	14	31	25	31	23	17	40	16	14	23	17	30	20	22	19	26	21	26	36	26	30	24	31	39	21	25	30	19	19	12
"MA_792493g0010"	0.0087833	1	20	15	12.02082	0.1487645	1	20	16.59116	37.33911	0.009983139	1	20	15.79558	27.65389	12.20278	0.441268	21	43	31	27	31	34	10	12	4	1	23	27	85	36	70	18	52	59	36	46	4	9	16	3	39	61	9	7	38	25	22	40
"MA_79336g0010"	0.0450538	1	28	23	14.49569	0.3313277	1	28	24.82518	217.7247	0.07769123	1	28	23.91259	193.2939	22.49076	0.1163552	192	206	137	151	202	139	164	186	197	179	130	156	131	182	196	202	162	192	179	185	193	254	241	255	248	208	169	183	212	194	256	152
"MA_795128g0010"	0.0356761	1	20	15	28.28427	0.9797903	1	28	1.996453	209.6257	0.1521838	1	24	21.85562	161.8435	23.82702	0.1472226	206	278	131	175	158	135	92	126	76	76	235	241	160	213	183	167	168	145	140	164	50	93	109	77	306	380	105	103	113	138	245	223
"MA_79619g0010"	0.0356761	1	20	7	59.75052	0.4405575	1	20	5.288239	709.6119	0.08099151	1	20	6.144119	631.8588	73.121	0.1157236	612	614	440	580	557	635	621	774	771	698	486	747	560	629	699	585	400	597	501	565	684	724	767	683	791	736	554	722	886	708	648	479
"MA_79738g0010"	0.0087833	1	24	21	4.242641	0.1177699	1	24.05634	20.83063	32.99357	0.008144857	1	24.02817	20.91544	28.72932	4.778209	0.1663182	35	30	19	25	36	28	22	32	25	24	21	29	17	31	20	24	36	29	35	42	30	31	33	46	34	23	25	28	18	31	30	20
"MA_797579g0010"	0.0165271	1	20	7	70.71068	0.6610803	1	20	5.259104	600.0371	0.06027338	1	20	6.129552	547.3205	106.0329	0.1937309	639	305	355	595	478	673	504	571	797	625	436	579	346	539	638	464	259	437	356	254	782	776	656	445	688	483	395	638	824	611	537	364
"MA_7990944g0010"	0.00224437	1	20	15	18.38478	0.0473903	1	20	17.18756	108.9824	0.001079427	1	20	16.09378	89.09237	22.07139	0.2477361	58	114	72	87	84	50	63	85	69	91	67	68	99	113	103	94	124	132	75	189	64	78	81	108	108	108	86	97	65	87	86	100
"MA_8033g0010"	0.000411909	1	20	13	873.2769	0.09954373	1	20.84622	8.531997	9775.656	0.0004552096	1	20.42311	10.81692	7957.509	2041.006	0.256488	8702	7781	6666	6756	7714	9448	6081	7557	7917	6795	6112	8405	11805	14188	13669	7775	6098	8048	7019	10006	3796	6041	7370	5599	12308	12320	5564	7877	15561	8063	7364	8313
"MA_805687g0010"	0.00234286	1	20	3	2.828427	0.02577122	1	20.81235	0.1661721	13.05488	0.0006469482	1	20.40617	1.611928	10.31646	3.551106	0.3442174	12	18	9	13	13	15	9	7	17	10	2	7	6	4	12	7	15	13	11	6	21	17	14	9	13	7	16	12	5	5	11	6
"MA_806g0020"	0.026194	1	20	9	312.1876	0.592837	1	20.81235	5.976212	2168.761	0.08020699	1	20.40617	7.521179	1897.649	283.4793	0.1493845	2006	1328	1633	1732	1781	2188	1892	2074	2732	2090	1811	2517	1717	2677	2531	1672	1213	1595	1647	1276	1648	2349	2412	1397	3166	2902	1221	2055	2759	2153	2026	1402
"MA_807676g0010"	0.0394424	1	28	13	2.12132	0.7122135	1	28	11.12004	8.460639	0.1284423	1	28	12.06002	7.456613	1.857903	0.2491617	9	5	5	7	12	7	4	7	12	9	6	8	9	8	7	10	9	6	9	11	3	9	5	6	11	5	4	4	4	15	5	5
"MA_808345g0010"	0.00173855	1	24	7	45.96194	0.01827161	1	23.96632	5.331048	187.7325	0.0003607706	1	23.98316	6.164941	146.2423	52.02934	0.3557749	203	116	110	104	168	267	134	149	203	159	250	262	44	138	156	121	65	83	130	110	124	108	121	147	218	219	107	157	213	166	297	121
"MA_809519g0020"	0.0436088	1	20	7	2.12132	0.4608537	1	20	8.310991	9.0586	0.09862079	1	20	7.655495	8.233459	1.965688	0.2387439	9	9	7	10	6	15	7	11	12	9	6	4	7	11	10	5	4	6	6	9	6	3	6	3	13	18	11	10	10	3	10	5
"MA_8095859g0010"	0.00671179	1	20	1	0.7071068	0.2307289	1	20	0.3829581	2.356177	0.0115687	1	20	0.6914791	2.181908	0.8437728	0.3867133	5	5	3	2	3	2	1	3	1	2	2	1	0	3	1	1	3	1	4	1	2	4	5	3	1	2	2	0	0	2	1	1
"MA_8115482g0010"	0.0190842	1	20	19	1.414214	0.1215263	1	20.67797	16.74397	6.751685	0.01638888	1	20.33898	17.89575	6.992281	2.367552	0.338595	6	6	5	13	8	6	5	4	1	5	8	2	5	7	7	11	4	8	7	8	3	10	5	6	3	6	7	1	1	4	4	15
"MA_811746g0010"	0.0132748	1	20	3	1.414214	0.2824154	1	20	4.999941	7.98242	0.02469192	1	20	3.999971	3.974698	1.952966	0.4913496	3	4	8	7	8	3	0	12	3	1	6	7	3	0	0	1	3	1	3	4	1	7	4	7	3	1	0	10	4	1	3	5
"MA_81230g0010"	0.00128439	1	20	15	38.18377	0.1420455	1	20	16.60495	148.8233	0.001753094	1	20	15.80248	118.0444	47.40277	0.4015674	161	277	167	97	89	65	59	175	73	88	90	110	250	173	229	156	112	189	111	234	26	42	126	97	160	159	96	77	108	141	68	168
"MA_812716g0010"	0.0450538	1	24	23	6.363961	0.3235825	1	24.94645	24.41214	52.29776	0.07621995	1	24.47322	23.70128	49.11021	7.005293	0.1426443	42	62	24	43	44	38	46	50	58	38	36	51	39	45	36	39	43	53	47	41	60	77	40	55	35	38	47	67	41	61	58	37
"MA_8134842g0010"	0.0190842	1	20	17	1.414214	0.3497396	1	20.51241	16.45349	4.718832	0.0401101	1	20.2562	16.73288	3.436159	1.474249	0.4290398	3	5	2	4	2	1	1	2	7	5	1	1	8	6	4	3	6	4	5	8	1	3	1	2	2	2	2	9	0	0	2	4
"MA_8145156g0010"	0.00369077	1	28	27	17.32412	0.05212648	1	28	25.06187	107.5833	0.001838449	1	28	26.03093	86.43704	16.99244	0.1965875	86	114	59	93	73	88	111	88	95	99	49	76	48	62	73	72	71	72	79	91	103	105	109	116	98	108	83	135	108	122	95	76
"MA_8161721g0010"	0.0497491	1	20	7	0.7071068	0.7273866	1	25.1423	25.02654	2.392687	0.156293	1	22.57115	3.897992	4.208707	2.949426	0.7007915	0	0	0	2	2	3	2	0	1	1	1	1	0	2	1	1	1	1	1	0	7	3	0	1	3	1	4	1	2	2	2	1
"MA_8166396g0010"	0.0106192	1	20	15	5.656854	0.9999997	1	20	8.837582	35.22609	0.05888442	1	20	11.91879	24.34158	7.766223	0.3190517	1	24	47	17	22	1	22	6	1	0	63	45	27	44	24	23	10	28	16	20	18	12	96	8	14	103	7	3	29	9	24	57
"MA_819000g0010"	0.0041712	1	24	5	21.92031	0.3845278	1	21.51134	3.443758	104.7983	0.01192578	1	22.75567	4.191864	60.0905	24.33549	0.4049807	50	52	32	37	32	42	84	112	165	152	61	77	31	30	56	40	16	36	27	35	117	100	177	99	115	82	57	88	169	109	79	40
"MA_8201187g0010"	0.0356761	1	24	21	4.242641	0.3217961	1	23.39726	20.54725	16.24597	0.06276483	1	23.69863	20.77411	11.99009	4.252286	0.3546501	7	18	8	17	13	2	9	24	11	12	7	4	14	6	6	11	16	19	21	17	6	23	14	27	6	9	10	23	2	13	11	2
"MA_8201g0010"	0.0322051	1	24	7	212.132	0.5823688	1	24.28436	0.6239525	1778.745	0.09333129	1	24.14218	3.830884	1437.396	195.5056	0.1360137	1434	1735	863	1209	1465	1564	2392	2107	1510	1369	1252	1816	2047	1662	1290	859	1482	2026	1334	1416	1567	1676	2361	1394	1577	2131	1062	1535	2618	2062	1686	1426
"MA_8210356g0010"	0.0190842	1	20	15	2.828427	0.1570216	1	20	12.81085	10.63889	0.02040783	1	20	13.90542	6.984439	3.260977	0.4668917	1	4	2	12	4	4	1	3	0	4	7	10	4	6	9	4	8	12	5	4	6	6	6	7	6	11	5	1	6	6	6	5
"MA_8226804g0010"	0.0114446	1	20	17	2.12132	0.2228807	1	20	17.18229	9.555746	0.01778242	1	20	17.09115	7.879715	2.271179	0.2882311	7	13	6	5	9	8	1	5	3	5	10	7	10	12	8	5	7	13	8	7	11	9	10	16	2	8	8	4	9	9	4	13
"MA_8233995g0010"	0.00489717	1	24	7	21.92031	0.2184507	1	23.01887	5.661235	143.8334	0.00838747	1	23.50943	6.319401	118.8521	27.62434	0.2324262	167	109	64	121	88	190	108	165	182	133	104	180	115	158	187	89	66	98	57	90	130	106	174	98	235	114	64	117	221	151	144	112
"MA_8247229g0010"	0.0497491	1	24	19	3.535534	0.3515874	1	23.14363	18.20527	23.7916	0.08826135	1	23.57182	18.60155	20.19844	3.398191	0.1682403	19	16	11	22	20	15	11	22	24	14	18	15	11	22	21	17	18	26	37	27	26	30	28	16	14	19	19	21	14	21	20	27
"MA_82481g0010"	0.00140167	1	20	17	3.535534	0.4966496	1	20	16.89675	12.42353	0.005757051	1	20	16.94838	10.62805	3.924338	0.3692433	2	31	18	8	15	6	7	10	1	7	15	7	17	9	8	7	22	14	13	16	5	11	11	13	4	16	1	6	7	6	12	15
"MA_827543g0010"	0.0227741	1	28	17	2.12132	0.5018491	1	28	17.92485	11.19225	0.06253573	1	28	17.46242	9.260825	1.620869	0.1750243	8	11	2	9	7	6	4	11	9	5	5	8	12	10	12	9	14	11	12	11	10	10	8	11	8	14	5	17	8	7	7	10
"MA_82991g0010"	0.0280735	1	24	21	17.67767	0.4668262	1	24.05634	22.01372	143.6223	0.06991405	1	24.02817	21.5063	129.2386	19.49264	0.1508267	79	167	101	159	155	90	136	92	84	64	130	90	99	97	72	119	154	142	135	74	143	209	158	193	105	128	100	136	115	108	166	116
"MA_8319g0010"	0.0280735	1	24	23	2.12132	0.3656398	1	21.51134	1.435274	14.02635	0.05726769	1	22.75567	0.2850725	12.997	3.081986	0.2371305	13	11	10	10	18	15	16	18	9	6	7	11	6	6	12	9	15	15	12	10	12	24	12	16	10	5	14	19	12	12	14	10
"MA_8342g0010"	0.017125	1	28	27	3.712311	0.2719463	1	28	25.43011	18.37106	0.02966264	1	28	26.21505	12.11671	6.503396	0.5367293	6	16	46	3	12	4	19	10	8	6	18	10	7	8	2	3	12	5	9	18	10	11	27	12	11	20	17	20	49	14	6	20
"MA_83915g0010"	0.0219978	1	20	7	2.828427	0.7794864	1	20	5.543406	14.13474	0.08686558	1	20	6.271703	10.8988	3.763913	0.345351	15	6	7	7	11	10	10	15	13	17	8	13	5	6	11	9	2	4	3	2	14	14	13	14	14	4	9	23	29	18	10	5
"MA_8404570g0010"	0.00845998	1	20	13	710.8191	0.7466844	1	21.58382	6.923864	7913.34	0.03830919	1	20.79191	10.09228	5856.158	1456.804	0.2487645	5623	4530	3922	5033	4106	6573	5192	5212	6325	4886	7099	8122	8045	8317	8914	3080	5649	6874	3179	5640	4756	4965	11598	3046	12621	10382	2249	4857	13983	7198	7005	7064
"MA_8407559g0010"	0.0421638	1	28	23	2.828427	0.3555147	1	28	24.29201	15.21007	0.07795297	1	28	23.64601	11.39417	3.318788	0.2912708	6	17	6	8	11	6	14	10	5	15	6	8	5	10	4	10	11	11	11	17	19	12	19	20	7	10	15	16	17	23	8	8
"MA_8419582g0010"	0.0204938	1	20	13	5.656854	0.3717435	1	20	16.79691	35.4153	0.04477495	1	20	14.89846	25.97952	11.29777	0.4348723	19	17	44	26	28	35	5	25	3	5	18	21	65	46	67	22	37	54	46	39	2	4	21	8	54	52	18	18	34	17	19	23
"MA_84207g0010"	0.00452071	1	20	15	142.8356	0.01017461	1	20	12.71113	547.4929	0.000505361	1	20	13.85556	521.0453	133.123	0.2554921	535	648	383	458	560	587	208	324	311	356	446	499	642	782	868	842	399	643	435	604	199	341	376	409	579	493	402	411	412	382	589	519
"MA_8452538g0010"	0.036881	1	20	9	2.12132	0.7672396	1	20	8.819262	10.35162	0.1291743	1	20	8.909631	10.4931	2.114789	0.2015409	16	8	5	12	5	12	13	9	14	12	10	14	11	13	16	10	5	8	15	5	10	9	4	12	9	9	6	14	14	12	11	8
"MA_84997g0010"	0.0236019	1	24	1	6.363961	0.1595279	1	23.7883	1.040973	47.7163	0.02478213	1	23.89415	1.020597	40.81124	6.475076	0.1586592	33	50	33	44	47	35	39	54	38	36	23	35	33	43	33	29	38	41	31	32	37	51	53	63	47	48	39	58	24	56	49	28
"MA_8510586g0010"	0.0408031	1	20	9	1.414214	0.5427166	1	20	8.606096	12.62112	0.1065189	1	20	8.803048	10.54587	3.05616	0.2897969	9	6	8	6	12	10	12	8	12	20	5	11	9	9	8	10	9	7	12	9	8	10	7	9	11	7	10	13	29	21	10	8
"MA_8519591g0010"	0.0227741	1	28	17	2.12132	0.4261692	1	23.7883	17.01205	13.83169	0.05469173	1	25.89415	17.11974	11.54483	2.283298	0.1977767	7	13	6	10	9	8	9	7	10	15	13	10	9	12	18	9	15	13	16	18	8	16	9	18	12	8	7	15	6	17	11	7
"MA_8524117g0010"	0.0421638	1	20	15	243.9518	0.3698756	1	20	12.33833	1040.978	0.08048426	1	20	13.66916	940.1141	230.8619	0.2455679	608	1274	631	1121	965	1160	575	576	610	570	1416	1367	1033	921	1445	1206	1056	1558	1038	934	346	547	678	645	1221	1867	497	535	575	617	1284	1056
"MA_8542173g0010"	0.0421638	1	24	23	4.242641	0.7872728	1	25.04399	24.64118	41.07064	0.1462338	1	24.52199	23.81391	37.52835	4.746159	0.1264686	28	48	24	28	42	33	27	38	41	37	25	29	35	38	28	30	40	43	32	29	28	38	42	53	27	40	42	53	41	53	39	27
"MA_8550620g0010"	0.0204938	1	28	7	0.7071068	0.6605281	1	28	6.82166	5.55245	0.07177646	1	28	6.91083	4.502004	1.158294	0.2572841	6	3	3	5	6	6	7	8	5	5	6	2	2	4	3	5	4	9	4	3	2	2	4	2	5	6	4	4	4	7	5	2
"MA_8551528g0010"	0.0465877	1	20	7	1.414214	0.6802912	1	20	5.421263	4.078679	0.1410871	1	20	6.210632	3.219158	1.551584	0.4819844	1	0	2	0	4	5	1	5	5	2	3	1	0	3	1	2	1	2	4	2	3	2	2	5	4	3	5	6	2	4	7	4
"MA_8581907g0010"	0.0344712	1	24	21	2.12132	0.1758863	1	24.70588	21.16469	5.972753	0.03701803	1	24.35294	21.08558	5.8875	2.376429	0.4036397	2	4	8	2	6	3	7	2	4	2	3	1	2	4	2	7	10	7	4	3	2	15	5	7	10	3	0	4	5	2	6	3
"MA_8607116g0010"	0.0244296	1	24	23	7.071068	0.264565	1	24.46991	23.18527	61.02847	0.03904837	1	24.23496	23.09391	51.29237	9.194605	0.1792587	45	68	24	49	51	32	50	62	57	60	42	42	33	46	37	28	51	54	42	47	67	59	65	82	46	55	69	79	32	53	63	31
"MA_86356g0010"	0.0356761	1	20	9	4.949747	0.8191593	1	20	7.462656	41.91388	0.1324671	1	20	8.231328	39.73155	5.411191	0.1361938	45	35	28	38	50	40	27	34	56	40	30	42	29	42	40	59	23	36	36	29	41	36	35	39	46	38	36	45	47	59	39	28
"MA_8635g0010"	0.0356761	1	28	15	0.7071068	0.4116829	1	26.33094	14.79124	3.048415	0.07667885	1	27.16547	14.90648	2.622795	1.180936	0.4502584	0	1	0	2	2	0	1	4	5	1	1	3	4	1	5	3	7	3	2	1	1	2	1	4	1	4	4	0	0	2	1	1
"MA_863729g0010"	0.00596456	1	20	7	3.535534	0.8392075	1	20	4.999943	22.79721	0.03152075	1	20	5.999971	15.47735	3.991298	0.25788	20	10	7	11	18	32	15	24	18	14	16	10	8	16	13	18	7	6	10	8	13	16	11	11	13	10	17	18	20	22	16	9
"MA_8647295g0010"	0.0253118	1	24	19	9.899495	0.2093754	1	24.51675	17.05751	47.44851	0.03307051	1	24.25837	18.04115	43.88346	9.850683	0.2244737	20	44	40	52	49	35	25	20	35	41	36	21	44	53	33	51	82	46	61	38	14	30	52	44	36	44	31	59	46	34	17	17
"MA_8650146g0010"	0.0394424	1	20	19	2.828427	0.6402264	1	20	19.29381	8.198674	0.1181507	1	20	19.14691	8.002777	2.502328	0.3126824	6	21	14	8	8	15	5	7	4	5	4	8	6	2	9	4	11	12	14	11	5	10	7	5	3	4	6	12	3	11	7	3
"MA_8660363g0010"	0.0184023	1	28	23	2.12132	0.2321234	1	28	23.00751	12.48898	0.02757646	1	28	23.00375	10.33698	2.156226	0.2085934	13	10	4	11	9	7	11	7	12	5	8	9	5	9	12	8	15	14	7	10	12	10	12	16	14	11	12	14	8	12	12	12
"MA_86701g0010"	0.0322051	1	28	15	0.7071068	0.4641329	1	28	12.03809	3.665333	0.07777469	1	28	13.51904	3.296327	1.080409	0.3277615	4	2	2	2	2	2	6	5	2	5	3	1	5	1	6	5	2	3	2	6	3	2	4	5	0	2	0	4	2	5	2	1
"MA_867871g0010"	0.0356761	1	20	17	2.828427	0.4863094	1	20	16.90676	12.64303	0.08768827	1	20	16.95338	10.09461	2.86457	0.2837721	8	11	3	9	6	14	9	3	9	7	7	6	11	10	12	8	11	16	14	32	4	8	11	6	17	13	6	0	3	4	14	18
"MA_86877g0010"	0.0159293	1	20	17	176.7767	0.7187492	1	20	16.96393	1128.171	0.06262497	1	20	16.98197	860.418	281.2357	0.3268594	997	2271	644	1003	885	485	543	982	487	401	975	868	1688	1139	1120	533	1482	1351	1116	2087	339	279	895	804	1347	1547	637	584	433	775	1046	1259
"MA_8705g0010"	0.0123286	1	20	11	1.414214	0.4822444	1	20.67797	4.70315	12.65016	0.0364163	1	20.33898	7.906245	9.031215	2.564557	0.2839659	4	5	3	4	8	13	6	9	15	15	9	13	10	7	14	6	12	6	6	5	9	12	19	8	20	13	12	8	13	15	10	7
"MA_87731g0010"	0.0300749	1	20	3	6.363961	0.8999046	1	20	5.272062	89.93138	0.1247549	1	20	4.136031	80.27035	7.030921	0.08759051	71	82	56	89	92	91	56	89	73	65	69	80	78	59	73	48	79	72	67	63	79	100	99	98	78	96	85	87	73	94	104	66
"MA_8781233g0010"	0.00984881	1	20	7	4.949747	0.8476018	1	20	5.022265	34.70747	0.04829869	1	20	6.011133	31.55436	5.566847	0.1764208	18	30	32	39	39	30	12	37	47	37	26	39	20	42	28	28	16	15	21	35	26	28	37	57	42	31	30	41	15	41	38	21
"MA_8787063g0010"	0.0333381	1	28	27	2.828427	0.5155442	1	28	25.08572	18.23114	0.0870293	1	28	26.04286	14.92892	2.986395	0.200041	16	19	14	10	15	17	9	18	14	4	14	21	8	12	16	5	16	19	14	7	18	21	23	12	19	16	18	16	22	13	22	8
"MA_8796846g0010"	0.0333381	1	28	21	4.242641	0.4448017	1	28	20.94264	22.40165	0.07727587	1	28	20.97132	17.9179	4.106144	0.2291644	6	34	15	14	17	11	13	17	15	16	16	16	14	22	12	17	21	20	21	20	14	25	27	33	12	19	27	23	7	18	25	8
"MA_880038g0010"	0.0322051	1	20	17	0.7071068	0.3070801	1	20	16.57838	0.666184	0.05554237	1	20	16.78919	0.5519809	0.4960396	0.4960396	1	2	1	2	0	0	0	0	0	1	0	0	3	1	0	1	0	0	1	1	1	0	0	0	0	0	0	0	1	0	0	1
"MA_8806113g0010"	0.00433945	1	20	7	1.414214	0.9565618	1	20	4.999941	11.46713	0.0269165	1	20	5.999971	4.824642	2.236421	0.4635414	3	0	3	5	4	4	6	6	8	3	2	5	0	2	4	5	2	0	2	0	7	16	1	3	1	5	6	4	4	8	4	1
"MA_8808640g0010"	0.000823368	1	24	11	2.828427	0.02051156	1	24.46991	8.211564	9.925039	0.0002024747	0.8758056	24.23496	9.620203	8.317731	3.003958	0.3611511	12	11	6	6	10	14	11	7	10	12	10	9	14	14	8	13	6	12	8	3	4	8	2	6	7	4	15	7	9	4	8	11
"MA_88112g0010"	0.0078354	1	20	7	56.9221	0.2486038	1	20	5.168003	472.3978	0.01410481	1	20	6.084002	384.2154	71.02508	0.1848575	349	321	224	310	406	336	417	411	519	394	360	350	231	330	324	353	241	355	306	253	456	600	470	458	311	350	456	618	573	517	443	269
"MA_8811707g0010"	0.0481215	1	24	13	1.414214	0.415074	1	22.10526	13.32394	4.887595	0.09813876	1	23.05263	13.1909	3.780518	1.418723	0.3752721	0	3	3	1	2	2	7	3	2	3	5	4	6	7	6	9	5	2	6	5	3	2	2	2	2	4	2	5	1	7	7	1
"MA_88386g0010"	0.0290742	1	24	21	0.7071068	0.2747098	1	25.69709	21.0254	4.600698	0.04656362	1	24.84855	21.0368	3.646964	1.31918	0.3617201	3	2	4	5	2	4	1	1	0	5	1	0	2	5	2	2	3	5	6	7	1	5	7	7	5	2	1	4	3	7	2	1
"MA_8841793g0010"	0.026194	1	20	17	53.74012	0.579237	1	20	17.00322	282.3602	0.07871911	1	20	17.00161	232.746	64.18865	0.2757884	87	547	162	175	216	85	217	416	196	228	127	126	313	304	241	280	383	350	250	384	84	101	368	310	119	197	283	283	159	421	174	326
"MA_884361g0010"	0.0244296	1	20	9	13.78858	0.5354667	1	20	8.860943	102.3446	0.06980905	1	20	8.930472	95.25934	10.62106	0.1114963	91	73	73	96	107	97	113	88	120	90	66	101	101	102	120	114	73	79	78	74	87	115	86	78	122	105	61	111	144	105	100	70
"MA_8859g0020"	0.0280735	1	28	27	7.778175	0.2656632	1	28	26.12223	75.11205	0.04399129	1	28	26.56111	62.51372	10.23706	0.1637569	55	85	35	71	53	44	58	69	64	58	43	51	58	55	64	47	65	57	56	66	40	80	84	82	85	84	67	66	78	77	74	64
"MA_8871385g0010"	0.0481215	1	28	1	9.369165	0.4941278	1	28	25.64246	237.8035	0.1126845	1	28	27.32123	197.7962	26.94564	0.1362293	176	246	112	208	215	207	159	210	172	163	178	257	199	240	180	126	159	212	165	158	202	217	290	216	283	278	146	225	216	246	282	184
"MA_8908574g0010"	0.00573855	1	20	7	2.12132	0.3934618	1	20	4.999941	19.13357	0.01601601	1	20	5.999971	6.092405	3.862112	0.6339225	7	3	1	4	9	8	8	3	11	4	8	2	0	2	3	3	3	2	1	0	14	10	2	2	6	0	7	9	5	0	6	3
"MA_891138g0010"	0.0087833	1	28	19	4.949747	0.2469985	1	24.56376	18.74331	64.45054	0.01547537	1	26.28188	18.94422	62.13352	5.745008	0.09246229	57	49	43	67	54	63	32	56	62	69	36	55	41	60	63	72	69	56	51	74	54	77	84	72	50	43	63	62	55	64	68	51
"MA_892657g0010"	0.0394424	1	20	17	2.12132	0.2240705	1	20	17.10923	15.39423	0.05062969	1	20	17.05461	12.25776	3.101478	0.2530216	7	16	8	12	12	9	10	13	13	11	10	7	15	16	12	9	18	20	16	21	6	21	16	11	15	13	7	9	10	9	17	12
"MA_89389g0010"	0.0300749	1	20	17	1.414214	0.2064429	1	20	16.82231	7.596352	0.03776037	1	20	16.91116	4.949806	3.054689	0.6171332	1	18	4	7	2	0	3	3	1	4	5	4	12	3	5	12	14	6	3	16	3	2	5	4	2	4	7	4	0	4	3	3
"MA_893g0010"	0.0227741	1	24	7	745.9977	0.9144731	1	22.37555	5.449994	9750.484	0.1014563	1	23.18777	6.205464	8345.705	974.4762	0.1167638	8943	7776	6444	7445	7669	9554	9341	8246	11443	7836	7971	10052	9035	11350	11344	6897	6560	8272	7486	7247	5873	9053	13403	6585	14265	13272	5128	8446	12877	9308	9312	7207
"MA_894367g0010"	0.0421638	1	24	17	0.7071068	0.4932028	1	21.87874	17.32198	1.176198	0.1013361	1	22.93937	17.20522	0.8841892	0.4537199	0.4537199	0	0	0	1	0	0	1	0	0	0	0	0	0	0	1	2	0	3	2	1	1	2	1	1	1	0	0	0	0	0	2	1
"MA_8963064g0010"	0.00152889	1	20	5	0.7071068	0.463089	1	20	1.000059	2.812996	0.005843262	1	20	3.00003	2.449616	1.225306	0.5002032	2	4	1	2	3	5	4	3	3	1	1	2	0	1	2	7	2	1	3	0	1	3	2	3	4	3	0	5	0	3	2	0
"MA_8976739g0010"	0.036881	1	28	27	10.6066	0.5783616	1	28	25.27201	62.99232	0.1034024	1	28	26.136	53.93245	9.579156	0.177614	30	104	44	57	65	34	38	72	50	40	57	50	46	41	36	29	50	40	42	47	53	56	88	77	55	63	60	63	42	66	64	49
"MA_8985970g0010"	0.00452071	1	28	21	6.717514	0.05264198	1	27.5188	21.14811	25.73188	0.002223518	1	27.7594	21.07628	19.86123	6.098614	0.3070613	11	20	4	16	24	16	9	11	23	19	8	10	28	12	10	14	19	28	18	17	32	31	32	36	11	11	26	36	9	25	18	12
"MA_899317g0010"	0.00620758	1	24	21	3.535534	0.2469231	1	23.18552	21.02946	15.98062	0.01146632	1	23.59276	21.02125	14.87288	3.15785	0.2123227	15	19	8	12	16	15	9	13	15	17	8	8	9	17	7	9	17	19	10	15	19	20	10	18	12	14	13	27	8	8	10	5
"MA_8998876g0010"	0.0344712	1	24	7	26.87006	0.8539771	1	22.53298	4.197753	175.2236	0.1332195	1	23.26649	5.560231	123.12	32.35564	0.2627975	92	80	120	84	81	115	148	172	177	103	119	177	131	198	112	37	106	80	72	139	102	175	218	90	299	303	51	101	229	159	149	145
"MA_900190g0010"	0.00845998	1	20	9	41.01219	0.9819649	1	20	5.589148	705.0477	0.04810493	1	20	7.294574	290.3188	231.6535	0.7979279	83	91	43	55	50	69	296	393	480	326	82	102	152	184	161	171	39	54	46	55	318	380	471	397	83	71	1138	1470	1969	1421	77	104
"MA_9009309g0010"	0.0123286	1	28	19	7.954951	0.1625021	1	24.99512	20.8986	124.5859	0.01445046	1	26.49756	20.06765	120.3288	15.39286	0.1279233	113	106	64	102	106	95	86	139	123	118	94	115	77	97	90	130	88	137	101	130	114	167	170	154	136	129	69	85	87	99	113	104
"MA_9010064g0010"	0.0177636	1	20	17	2.474874	0.4281799	1	20	16.976	11.16401	0.04471444	1	20	16.988	6.40354	3.857244	0.6023612	5	23	6	1	4	1	7	8	6	6	2	1	17	8	3	5	11	22	12	19	4	2	12	12	7	6	3	3	1	3	7	4
"MA_90136g0010"	0.03114	1	24	19	9.899495	0.2014833	1	23.6129	17.40671	54.7647	0.03809255	1	23.80645	18.19808	53.02429	7.670833	0.1446664	38	72	36	45	62	34	28	46	26	29	50	59	57	43	60	56	35	66	51	67	41	84	52	42	40	48	55	49	31	46	57	44
"MA_90165g0010"	0.0280735	1	24	7	103.2376	0.3379967	1	23.26975	3.051119	721.1538	0.05368407	1	23.63488	4.99625	574.2747	105.2246	0.1832304	792	486	384	523	470	677	660	767	987	851	441	692	579	744	733	464	388	544	368	522	671	628	846	572	999	722	413	725	1151	812	551	426
"MA_9016613g0010"	0.000900874	1	28	13	2.12132	0.548202	1	23.52617	14.07588	6.696533	0.004253751	1	25.76309	13.68784	5.307073	1.677171	0.3160256	2	11	1	3	7	5	5	5	6	7	3	6	7	8	8	5	7	6	5	10	3	3	4	13	2	5	0	3	4	4	7	4
"MA_9016814g0010"	0.0381618	1	28	5	0.7071068	0.7259944	1	28	5.988444	2.822823	0.1270598	1	28	5.494222	2.20458	0.8491912	0.385194	5	2	2	3	4	3	5	3	0	1	3	2	2	5	1	0	1	0	0	3	0	2	3	1	2	1	2	2	2	2	4	4
"MA_9019336g0010"	0.0421638	1	20	5	10.96016	0.5090673	1	20	5.034551	62.9589	0.1039162	1	20	5.017275	57.74918	17.56844	0.3042196	41	25	45	66	47	65	87	55	88	32	66	65	30	46	28	35	39	41	54	11	100	114	75	47	49	78	30	48	42	45	65	45
"MA_901946g0010"	0.00400295	1	20	17	9.899495	0.1432297	1	20	16.70394	27.39707	0.004852779	1	20	16.85197	23.87726	9.516249	0.3985486	8	48	10	28	34	12	19	17	8	9	21	14	21	28	18	24	39	40	39	51	5	24	4	22	12	11	14	12	4	12	32	44
"MA_90223g0010"	0.0436088	1	20	7	8.485281	0.6395622	1	20	5.353113	162.3171	0.1277238	1	20	6.176557	147.478	21.61103	0.1465373	161	120	100	127	164	154	184	137	177	148	111	120	85	183	135	121	68	93	115	81	175	242	134	204	199	116	137	180	134	145	149	152
"MA_9032943g0010"	0.0197661	1	20	17	2.12132	0.6743361	1	20	16.8011	15.28647	0.070881	1	20	16.90055	11.89017	3.393215	0.2853798	15	19	8	20	15	7	9	15	10	14	3	15	12	13	13	24	19	19	16	18	5	9	17	14	21	6	13	6	8	11	12	14
"MA_9057581g0010"	0.0344712	1	20	5	4.949747	0.491852	1	20	4.367019	41.56155	0.08608275	1	20	4.683509	36.37368	5.893247	0.1620195	33	32	20	33	44	45	37	48	40	46	19	26	24	30	27	29	35	45	35	37	30	58	42	46	40	34	36	41	46	42	38	25
"MA_9059721g0010"	0.00326714	1	28	23	3.535534	0.114324	1	27.40107	21.25779	13.57378	0.003321482	1	27.70053	22.12207	11.22588	3.000849	0.2673151	11	18	5	13	10	5	10	8	6	8	6	5	8	11	10	11	18	18	11	12	12	16	15	10	11	11	10	15	9	14	14	10
"MA_906240g0010"	0.0394424	1	24	7	18.38478	0.6325139	1	22.22029	2.991876	91.96819	0.1170297	1	23.11015	4.926075	66.54245	20.1091	0.3021995	67	40	64	33	52	79	112	98	111	187	70	63	26	64	33	41	16	35	46	65	133	88	89	93	98	34	50	128	119	104	84	63
"MA_906393g0010"	0.036881	1	24	5	0.7071068	0.5123378	1	20	5.91924	1.200829	0.09388876	1	22	5.547249	0.6752976	0.5849928	0.5849928	0	1	0	1	1	1	2	2	0	0	0	1	0	0	0	0	0	0	0	0	1	1	0	0	2	2	1	1	2	2	0	0
"MA_90703g0010"	0.0333381	1	20	7	0.7071068	0.6904848	1	20	7.850383	5.159838	0.1098355	1	20	7.425191	4.948995	1.481734	0.299401	4	11	3	5	10	2	3	6	8	6	6	3	5	6	2	4	2	2	2	2	4	8	4	3	8	0	4	7	8	5	6	2
"MA_9102513g0010"	0.00326714	1	20	15	73.18555	0.1117429	1	20	16.29059	251.1167	0.003254829	1	20	15.6453	181.3263	89.64838	0.4944035	176	209	233	234	190	231	77	154	50	49	136	205	619	367	344	83	311	476	251	270	16	44	88	43	229	316	69	110	286	189	98	262
"MA_912357g0010"	0.0421638	1	20	7	2.12132	0.9973055	1	27.16861	25.00098	51.416	0.1753027	1	23.58431	3.186424	46.25332	3.268985	0.07067568	43	43	25	43	44	48	31	46	43	41	46	39	36	42	67	45	59	38	26	41	45	50	46	47	75	52	45	55	58	43	50	30
"MA_913243g0010"	0.0197661	1	20	5	4.242641	0.2735463	1	20	4.999941	36.66234	0.03363152	1	20	4.999971	19.70492	7.021427	0.3563287	22	17	10	27	23	43	12	17	13	9	27	23	7	9	19	19	10	21	19	5	20	36	16	11	22	12	19	28	24	21	23	7
"MA_91602g0010"	0.00122813	1	20	17	2.828427	0.05779893	1	20	16.76772	6.666583	0.0007491061	1	20	16.88386	5.916227	3.54054	0.5984457	8	9	3	11	11	8	4	1	2	0	3	3	8	8	5	1	8	11	9	21	0	3	0	1	7	8	1	0	4	0	7	10
"MA_9161715g0010"	0.00845998	1	20	19	3.535534	0.1305675	1	21.62025	17.13931	17.80256	0.008625006	1	20.81013	18.13335	16.34484	3.352325	0.2050999	17	20	18	17	20	13	10	20	15	9	7	14	9	19	14	17	21	22	17	22	16	20	18	19	8	10	14	14	8	13	18	16
"MA_916566g0010"	0.0271338	1	28	21	8.485281	0.7014283	1	28	20.8112	81.55419	0.09443134	1	28	20.9056	72.90062	9.149639	0.1255084	73	82	49	60	72	73	50	75	104	91	63	65	57	71	84	61	57	87	67	78	65	106	86	95	85	78	88	77	58	68	64	50
"MA_91779g0010"	0.0394424	1	24	21	2.828427	0.2022545	1	24.19263	21.11154	5.640111	0.04651742	1	24.09632	21.05588	7.652844	4.357865	0.5694439	2	5	6	7	8	5	2	0	1	0	5	2	1	0	1	13	9	7	7	1	5	15	0	4	0	4	4	11	6	2	3	1
"MA_91782g0010"	0.0450538	1	24	7	855.5992	0.5189781	1	21.12119	7.238269	9165.749	0.1111996	1	22.56059	7.155865	8064.755	999.9728	0.1239929	8994	7988	5990	7666	7772	7473	7464	8988	10760	8507	7370	9933	7709	10659	8836	7283	5851	6395	6115	5241	6034	9598	10698	7350	11745	11483	6273	8161	9890	8867	9232	6798
"MA_91809g0010"	0.0436088	1	20	7	18.38478	0.7412061	1	20	5.12401	190.9007	0.1432552	1	20	6.062005	172.0365	19.65556	0.1142523	183	201	103	153	168	195	202	167	208	143	183	178	164	165	143	174	126	193	140	119	169	225	232	158	169	226	126	186	200	191	246	128
"MA_91841g0010"	0.0465877	1	20	7	4.949747	0.8835678	1	20	5.532952	55.19901	0.172483	1	20	6.266476	51.4826	11.13747	0.2163347	54	33	32	44	59	68	44	34	62	41	48	52	26	53	61	49	32	38	38	22	55	80	65	36	61	50	28	76	51	48	61	42
"MA_9186444g0010"	0.0123286	1	20	17	5.656854	0.2433573	1	20	16.31984	56.45732	0.02042887	1	20	16.65992	46.45234	13.32574	0.286869	27	58	44	63	53	49	28	55	54	45	19	44	87	45	62	50	66	78	68	71	27	18	43	46	47	32	30	65	48	61	36	37
"MA_919101g0010"	0.00146271	1	20	7	2.828427	0.2104096	1	20	4.999923	29.96351	0.002796425	1	20	5.999962	14.82578	5.3032	0.3577013	14	4	6	11	19	17	19	10	22	13	11	13	6	15	10	10	6	8	7	1	21	22	21	15	16	15	12	17	15	17	14	8
"MA_9198304g0010"	0.0408031	1	20	15	8.485281	0.2448145	1	20	10.64625	73.55241	0.05600196	1	20	12.82312	66.97027	8.205871	0.1225301	61	58	47	63	84	54	56	49	54	55	50	60	77	87	73	85	69	82	57	69	63	72	66	86	73	62	74	62	58	70	92	58
"MA_920378g0010"	0.026194	1	20	5	4.949747	0.4613957	1	20	4.999941	54.66021	0.0654533	1	20	4.999971	36.81157	7.809262	0.2121415	40	37	18	56	46	60	38	34	47	35	35	35	21	31	35	18	32	23	35	23	29	60	21	29	33	25	41	54	20	51	30	21
"MA_9222330g0010"	0.0253118	1	20	7	13.43503	0.7502565	1	20	5.477643	181.4699	0.09426471	1	20	6.238822	171.2695	17.82514	0.1040765	178	155	134	195	183	228	151	174	183	161	122	197	150	197	199	187	119	147	134	115	168	221	178	154	231	202	117	208	201	167	191	129
"MA_922832g0010"	0.0381618	1	20	15	42.42641	0.9723524	1	20	16.96987	165.0624	0.1593345	1	20	15.98494	137.3834	29.06675	0.211574	38	241	159	158	219	79	56	61	62	36	173	108	163	233	118	175	197	169	153	71	49	95	118	81	63	139	104	81	60	111	194	161
"MA_9249181g0010"	0.0114446	1	20	9	5.656854	0.9741484	1	20	9.106567	32.93909	0.0612783	1	20	9.053284	21.44729	7.531777	0.3511761	15	13	6	16	18	23	16	16	32	18	19	25	12	17	16	17	6	7	16	12	6	17	14	21	14	18	40	59	55	58	18	22
"MA_9263159g0010"	0.017125	1	28	19	1.414214	0.2216188	1	26.65973	16.98152	5.881995	0.02494983	1	27.32986	17.97682	4.545586	1.517357	0.3338088	2	5	3	3	2	2	1	4	4	7	3	4	8	8	2	6	3	10	5	6	3	5	5	7	5	7	3	3	4	5	3	2
"MA_9263807g0010"	0.0465877	1	28	27	49.67425	0.9509052	1	28	25.33628	474.343	0.1823744	1	28	26.16814	386.8612	56.32279	0.1455892	198	462	185	413	437	285	442	405	330	282	372	414	413	319	323	205	383	424	408	242	446	635	483	457	286	471	415	443	541	583	472	357
"MA_926626g0010"	0.0481215	1	24	17	0.7071068	0.3174143	1	22.29765	16.63269	1.56435	0.07914577	1	23.14883	16.83235	2.009663	0.9301344	0.4628311	0	5	0	2	1	3	0	1	0	1	2	1	1	1	3	1	4	2	1	1	1	2	0	2	0	0	2	0	1	1	3	1
"MA_9272850g0010"	0.0421638	1	20	17	2.12132	0.6782269	1	20	17.15748	19.60852	0.1302424	1	20	17.07874	18.27698	3.22812	0.1766222	26	18	14	24	19	10	9	26	11	14	23	19	23	12	23	13	19	24	25	22	11	19	19	23	18	14	16	17	22	17	21	11
"MA_928517g0010"	0.0394424	1	28	3	6.010408	0.8806852	1	28	1.211351	35.33597	0.1514495	1	28	2.105675	27.84184	7.029385	0.2524756	43	28	20	21	28	35	34	29	19	15	34	43	21	23	28	10	13	18	16	13	29	47	23	21	38	61	10	25	43	39	37	33
"MA_9294250g0010"	0.0123286	1	20	15	25.8094	0.9977748	1	21.6568	7.462358	152.7154	0.06640231	1	20.8284	11.39911	101.0367	41.08103	0.4065951	1	54	276	71	90	4	120	35	2	6	274	209	104	187	117	83	94	92	63	48	58	57	256	14	44	450	48	14	83	56	110	242
"MA_9294379g0010"	0.00551254	1	20	7	17.32412	0.9915322	1	20	5.805674	135.4758	0.03393881	1	20	6.402837	44.78476	49.82766	1.112603	3	3	1	1	3	6	33	35	56	43	6	8	5	8	8	5	0	1	4	3	48	61	35	33	5	5	183	384	375	330	3	8
"MA_929563g0010"	0.0356761	1	24	9	10.6066	0.5280499	1	22.02923	6.592355	72.29032	0.09366336	1	23.01462	7.758859	65.57178	10.07703	0.1536794	78	46	49	72	76	81	38	78	96	104	56	88	72	88	82	64	51	76	41	73	41	70	62	68	114	69	39	74	96	80	77	50
"MA_9303903g0010"	0.03114	1	24	5	7.778175	0.7545282	1	21.80426	5.987383	83.13339	0.1116277	1	22.90213	5.530066	72.08414	10.7565	0.1492214	61	59	69	83	93	80	81	61	80	52	67	90	61	110	77	44	36	57	59	45	96	83	78	69	103	79	70	73	74	103	81	75
"MA_930475g0010"	0.0137639	1	24	5	65.05382	0.2607268	1	22.45399	3.040851	512.2965	0.02379253	1	23.22699	3.992247	414.7735	81.91694	0.197498	472	549	259	363	376	439	420	460	440	256	540	571	355	404	347	225	308	323	313	296	496	576	628	318	546	656	331	442	624	433	548	415
"MA_9321189g0010"	0.00173855	1	28	17	2.12132	0.03866443	1	28	16.53749	9.634885	0.0007130379	1	28	16.76875	7.718833	2.334241	0.3024086	6	5	6	4	7	6	6	5	11	10	5	7	6	8	12	11	3	13	7	16	12	9	10	6	7	4	7	8	7	6	6	3
"MA_9347352g0010"	0.0322051	1	20	3	5.656854	0.910346	1	20	1.54812	37.49507	0.1327966	1	20	2.27406	33.82733	6.154107	0.181927	23	34	26	33	45	28	51	44	63	43	20	24	21	24	17	25	31	28	29	24	43	60	49	65	24	16	34	40	22	23	38	27
"MA_9351374g0010"	0.0236019	1	28	17	2.828427	0.1794941	1	26.43963	17.50909	22.5186	0.02738424	1	27.21981	17.27603	21.49582	3.029428	0.140931	12	22	14	15	18	19	14	17	24	21	13	10	20	16	18	30	18	24	17	36	17	25	21	25	19	22	18	21	16	22	19	18
"MA_9353022g0010"	0.0280735	1	24	23	2.828427	0.4239681	1	24.37678	21.0075	12.85138	0.06464161	1	24.18839	22.01285	11.2334	2.50766	0.2232325	8	13	12	5	15	11	8	13	16	13	7	4	10	5	7	11	14	21	9	5	14	18	13	12	9	9	15	14	9	11	7	5
"MA_935792g0010"	0.00984881	1	24	23	2.828427	0.1932989	1	23.26975	0.6478475	12.79076	0.0138288	1	23.63488	23.47149	11.81839	3.406953	0.2882757	10	6	8	21	10	12	8	9	10	9	10	9	5	7	5	12	12	16	4	5	17	19	13	11	6	11	13	20	10	14	9	8
"MA_93674g0010"	0.0421638	1	24	5	2545.584	0.6897825	1	21.80426	4.335333	23673.63	0.1319701	1	22.90213	4.662449	20396.41	2411.121	0.118213	24388	22547	17057	17327	18573	16647	17391	27638	29323	19779	21652	25688	19870	26948	25447	16423	12350	14234	15086	16587	16740	24182	28489	23472	33586	25752	17017	21548	24728	20648	25842	18337
"MA_9369331g0010"	0.0123286	1	20	11	5.656854	0.8378844	1	20	4.999944	41.65192	0.05756563	1	20	7.999972	35.90061	4.827333	0.1344638	14	26	14	31	35	47	28	34	43	37	21	45	25	37	32	60	31	41	29	35	28	33	31	31	34	46	17	30	53	44	46	35
"MA_93698g0010"	0.0394424	1	20	17	35.70889	0.227039	1	20	16.53169	282.8984	0.05118257	1	20	16.76585	270.9289	36.8765	0.1361114	258	362	238	338	351	269	175	238	201	236	216	252	288	349	330	346	262	374	284	280	135	237	204	299	211	300	244	270	264	213	321	243
"MA_9381437g0010"	0.00340129	1	24	5	98.28784	0.4002258	1	28	25.03427	974.1492	0.01034484	1	26	1.331389	741.3313	121.2276	0.1635269	682	783	361	674	642	606	884	936	1014	826	621	726	554	676	727	587	435	556	503	503	996	1366	1130	1010	944	816	903	839	1053	1028	840	580
"MA_9383251g0010"	0.0177636	1	28	3	0.7071068	0.5276122	1	28	0.7046345	4.348021	0.05314096	1	28	1.852317	2.637469	1.276151	0.4838544	1	6	5	3	1	0	2	9	2	2	3	1	5	1	0	1	5	0	1	8	1	1	7	2	3	3	2	5	6	6	3	7
"MA_9388679g0010"	0.00620758	1	20	5	0.7071068	0.1497834	1	20	4.999941	2.543461	0.007420256	1	20	4.999971	0.9831987	0.7060843	0.7060843	2	0	1	0	3	1	2	0	1	0	0	1	0	0	1	0	0	0	0	0	2	3	1	2	1	1	0	2	1	1	1	0
"MA_939320g0010"	0.0356761	1	20	13	29.34493	0.9426951	1	20	8.947322	421.167	0.1477201	1	20	10.97366	346.6528	41.63403	0.120103	336	494	217	316	313	289	178	337	246	263	316	400	431	424	409	342	329	443	315	418	206	264	301	318	460	594	373	401	408	482	392	334
"MA_940843g0010"	0.0159293	1	20	15	33.94113	0.4275413	1	20	15.68621	100.5427	0.04078963	1	20	15.34311	85.05843	22.01445	0.2588156	75	69	51	122	121	174	23	26	27	30	71	89	136	161	163	84	75	85	74	79	53	47	39	23	78	103	24	45	69	70	81	132
"MA_941883g0010"	0.00530245	1	28	21	1.414214	0.06492488	1	25.64565	19.26416	7.637707	0.003089437	1	26.82282	20.13277	6.300058	2.098926	0.3331597	5	6	5	9	3	7	4	4	6	2	6	2	7	3	6	10	9	10	9	3	3	9	10	10	10	3	4	8	6	6	2	5
"MA_9422529g0010"	0.0197661	1	28	21	2.828427	0.2183707	1	28	24.78578	12.66139	0.02782025	1	28	22.89289	9.389567	2.603734	0.2773008	9	8	5	3	6	7	4	5	13	11	4	12	7	6	3	4	10	8	9	7	12	19	15	14	7	9	14	11	13	13	14	6
"MA_94238g0020"	0.00984881	1	20	5	0.7071068	0.9236857	1	20	5.500222	3.516231	0.05185216	1	20	5.250111	2.688808	1.50065	0.5581095	0	2	1	0	1	3	15	5	2	4	1	2	1	1	0	2	1	3	1	2	3	4	2	3	4	2	6	4	5	2	1	1
"MA_9438866g0010"	0.0271338	1	20	3	0.7071068	0.742639	1	20	1.075362	0.9995272	0.09882899	1	20	2.037681	0.8508559	0.6267805	0.6267805	1	0	1	1	4	1	1	1	0	0	0	0	0	0	0	0	3	1	0	0	1	5	0	0	1	1	0	0	0	0	0	1
"MA_9439348g0010"	0.0344712	1	20	7	10.6066	0.2154663	1	20	6.813348	102.5177	0.04384075	1	20	6.906674	94.3446	12.71428	0.1347643	79	97	57	110	142	116	78	110	90	74	99	94	72	92	94	79	52	90	82	63	118	95	84	91	97	109	90	108	95	115	118	79
"MA_9445355g0010"	0.0177636	1	20	17	4.242641	0.7059355	1	20	16.96243	37.29973	0.06745046	1	20	16.98121	31.68768	6.295319	0.1986677	19	52	27	43	46	26	22	18	18	31	47	29	41	22	28	34	52	48	27	52	30	25	38	41	31	38	19	22	23	38	38	36
"MA_94546g0010"	0.0497491	1	28	3	35.00179	0.6815381	1	24.19263	3.184744	292.7074	0.148649	1	26.09632	3.11569	216.0027	59.62355	0.2760315	119	173	327	139	231	116	454	326	342	174	202	218	223	362	153	78	152	114	167	77	162	347	433	153	307	390	155	260	537	220	181	229
"MA_9461044g0010"	0.0190842	1	20	7	26.16295	0.9263231	1	20	4.999941	278.365	0.08901685	1	20	5.999971	177.4175	44.49348	0.2507841	180	101	108	107	169	253	186	208	315	189	156	114	61	147	152	235	86	85	123	59	225	226	220	190	128	53	167	250	183	252	197	150
"MA_946903g0010"	0.0106192	1	24	21	3.535534	0.09461113	1	26.94006	21.05184	33.50416	0.007940172	1	25.47003	21.0947	28.00672	4.743615	0.1693742	20	18	11	22	23	26	23	22	18	25	18	20	20	37	31	30	23	22	28	32	45	52	24	33	42	33	24	35	18	22	20	19
"MA_948390g0010"	0.0280735	1	24	11	3.535534	0.4952278	1	23.10189	10.72073	24.54163	0.0733465	1	23.55095	10.86165	20.31351	3.769677	0.1855749	15	15	7	23	19	26	18	25	13	22	15	21	22	28	18	21	11	33	12	24	8	30	18	15	21	15	19	17	21	20	21	31
"MA_949441g0010"	0.0165271	1	24	15	4.242641	0.1401231	1	20.64464	10.88298	17.8143	0.01636827	1	22.32232	12.85941	17.14302	4.410592	0.2572822	19	9	15	25	15	20	6	17	18	13	10	13	27	21	26	23	9	18	14	26	7	9	13	11	19	8	10	15	12	10	7	17
"MA_9498544g0010"	0.0064506	1	28	5	4.949747	0.3196766	1	27.22635	2.886164	13.21485	0.01481423	1	27.61318	3.929047	9.863955	4.735291	0.48006	21	6	10	13	7	14	18	20	11	9	16	16	0	6	14	8	2	1	7	0	13	4	4	8	9	8	3	12	11	9	35	15
"MA_951010g0010"	0.0290742	1	20	7	1.414214	0.5516673	1	20	5.040524	11.15515	0.08232513	1	20	6.020262	11.11895	2.929011	0.2634252	11	9	10	9	12	22	16	11	9	10	10	11	7	9	17	5	9	9	11	1	17	15	11	9	10	4	7	16	13	9	14	9
"MA_9511853g0010"	0.0087833	1	20	5	5.656854	0.4903661	1	20	4.787073	32.04553	0.02776962	1	20	4.893536	30.06942	9.257565	0.3078731	33	23	22	26	24	27	62	29	71	34	23	20	15	18	16	28	11	16	33	10	48	62	24	45	22	19	28	46	20	22	25	22
"MA_95333g0010"	0.0190842	1	28	17	2.12132	0.2252864	1	26.88353	16.43459	13.25362	0.02772806	1	27.44176	16.71846	13.05237	2.727602	0.2089738	9	13	3	10	7	9	8	11	14	8	13	14	11	9	16	14	19	17	13	7	12	13	7	17	5	12	13	9	4	12	15	9
"MA_95435g0010"	0.00725356	1	24	11	7.071068	0.725021	1	21.08642	8.520359	32.87754	0.03285717	1	22.54321	9.720653	21.61413	8.643675	0.3999085	33	11	21	12	17	36	13	6	12	8	22	38	19	35	48	17	13	9	14	47	7	5	8	7	71	34	8	24	15	21	38	39
"MA_9561g0010"	0.0219978	1	24	9	84.14571	0.3957496	1	22.33653	6.282365	508.0315	0.05000328	1	23.16827	7.602199	426.1473	87.09046	0.204367	586	247	356	361	385	576	394	483	736	582	363	505	482	642	696	305	345	412	414	433	302	386	619	319	765	578	196	463	867	544	370	325
"MA_957303g0010"	0.00159508	1	20	7	2.828427	0.07928908	1	20.06265	5.397037	22.64643	0.001261621	1	20.03132	6.199787	20.31032	3.643559	0.1793944	21	24	19	17	24	25	21	20	24	26	24	22	13	17	18	13	12	17	16	17	20	22	26	22	21	20	21	31	20	23	19	17
"MA_958112g0010"	0.0381618	1	20	15	26.16295	0.3054202	1	20	14.436	94.64596	0.06354494	1	20	14.718	81.54603	22.87824	0.2805562	100	91	88	80	106	86	28	27	20	25	141	96	109	113	114	111	88	106	103	70	15	40	45	25	106	123	33	47	45	44	112	101
"MA_958112g0020"	0.0087833	1	20	15	7.071068	0.233472	1	20	12.62642	27.09142	0.01474338	1	20	13.81321	22.36844	7.226799	0.3230801	22	30	21	19	23	34	4	6	5	11	32	24	26	47	34	27	27	23	24	15	8	11	13	7	28	42	7	15	17	10	33	31
"MA_958631g0010"	0.0300749	1	28	15	1.414214	0.4848297	1	23.48304	16.51709	12.55658	0.0762309	1	25.74152	15.94786	11.22292	2.089022	0.1861389	12	9	7	17	10	9	11	7	14	11	8	11	12	9	16	13	8	20	12	13	13	14	8	8	11	8	10	10	7	7	8	14
"MA_959216g0010"	0.000985164	1	20	7	42.77996	0.7550595	1	20	5.215418	201.0769	0.006102352	1	20	6.107709	97.43759	67.08653	0.6885077	35	28	27	23	38	76	174	94	190	137	45	47	12	37	24	42	12	34	21	14	215	215	195	92	85	39	174	387	426	375	48	41
"MA_959414g0010"	0.0271338	1	24	13	3.535534	0.6030664	1	24.1016	10.74107	30.93911	0.08366152	1	24.0508	11.87297	27.78522	5.563787	0.2002427	24	23	17	33	25	55	22	13	28	27	27	26	31	32	56	37	22	36	25	23	27	16	28	15	19	28	21	27	35	22	21	19
"MA_960018g0020"	0.0087833	1	28	21	1.414214	0.1417262	1	28	21.66861	6.606731	0.009571152	1	28	21.3343	5.308256	1.569225	0.2956197	3	9	2	6	2	4	2	3	7	5	4	3	3	7	6	5	4	6	6	5	4	8	7	11	6	5	6	8	6	7	4	3
"MA_96165g0020"	0.0197661	1	20	17	10.6066	0.6249945	1	20	17.44622	66.82867	0.0666333	1	20	17.22311	51.65851	14.15129	0.2739392	11	107	36	59	45	12	49	51	26	59	58	42	68	72	30	44	98	68	70	54	35	59	81	103	31	67	66	40	16	66	55	66
"MA_961981g0010"	0.0184023	1	28	21	4.949747	0.1782968	1	27.81759	20.72343	48.13902	0.02204742	1	27.90879	20.86149	42.52982	7.689192	0.1807953	39	48	24	42	45	32	35	45	52	56	30	38	37	46	34	33	39	54	37	61	47	41	46	74	32	43	55	40	33	48	43	21
"MA_962052g0010"	0.00845998	1	24	7	166.1701	0.7116374	1	22.45399	4.74424	914.5713	0.03680051	1	23.22699	5.841053	751.1798	145.8306	0.1941354	999	677	816	565	654	741	770	1048	990	709	946	1369	905	1022	1091	614	435	554	485	488	645	769	1368	573	1970	1200	286	614	919	698	969	718
"MA_96379g0010"	0.00551254	1	20	17	2.12132	0.2487747	1	20	17.13784	9.685754	0.01041144	1	20	17.06892	7.667383	2.814066	0.3670179	3	17	7	5	7	0	9	4	7	13	3	4	9	5	9	7	13	9	8	17	4	7	14	8	8	11	3	9	4	7	4	21
"MA_9643047g0010"	0.0436088	1	20	13	16.97056	0.4802327	1	20	14.19383	102.8185	0.1019052	1	20	13.59692	87.11741	18.70796	0.2147442	104	63	77	130	64	133	39	53	29	43	86	97	129	104	157	90	69	102	80	69	63	53	48	27	114	77	64	63	109	80	94	83
"MA_9664966g0010"	0.0333381	1	20	7	2.12132	0.7467971	1	20	4.999941	37.03668	0.1168412	1	20	5.999971	20.36882	5.753584	0.2824702	20	5	15	18	34	20	17	19	16	16	22	15	13	19	17	16	9	14	12	10	26	28	5	17	25	17	17	25	25	12	29	19
"MA_96717g0010"	0.0436088	1	20	7	14.14214	0.9995393	1	20	5.708889	127.4873	0.1801503	1	20	6.354444	109.3884	19.29172	0.17636	64	67	77	82	113	145	107	100	79	81	92	77	46	60	70	89	71	81	100	69	98	225	100	127	85	135	92	137	140	91	144	72
"MA_9671g0010"	0.0381618	1	28	1	1.06066	0.397935	1	28	24.8705	28.9819	0.07877513	1	28	26.93525	14.1371	8.708838	0.6160274	8	16	2	3	6	1	53	18	16	11	9	15	10	6	6	2	7	8	7	9	15	28	75	30	23	11	24	26	48	36	12	11
"MA_96750g0010"	0.0110177	1	20	15	6.363961	0.1762486	1	20	17.05954	30.59286	0.01406703	1	20	16.02977	27.63288	6.381079	0.2309234	14	34	34	33	36	18	12	9	11	12	30	28	35	39	25	38	35	40	27	30	16	17	29	31	28	23	38	19	11	37	37	39
"MA_96855g0020"	0.0212215	1	20	15	8.485281	0.3977206	1	20	15.22521	94.89758	0.04874022	1	20	15.11261	87.89342	14.66763	0.1668798	92	101	91	74	100	82	54	64	91	87	81	95	118	93	140	97	85	103	88	102	38	74	96	92	83	139	64	74	115	72	111	71
"MA_97083g0010"	0.0132748	1	20	17	4.949747	0.1857175	1	20	16.70043	29.5484	0.01727087	1	20	16.85022	26.69793	6.116567	0.2291027	15	51	22	26	37	18	23	25	16	26	20	24	24	39	25	34	30	44	24	27	21	33	27	26	11	25	29	17	14	27	21	26
"MA_9725515g0010"	0.000718028	1	20	17	10.6066	0.1427195	1	20	17.00154	55.24082	0.001043813	1	20	17.00077	49.3007	12.70065	0.257616	26	100	36	58	69	29	34	30	31	46	53	32	54	36	52	58	72	64	61	81	24	33	69	44	42	64	31	35	29	49	77	59
"MA_9735354g0010"	0.0280735	1	28	21	7.778175	0.126085	1	27.16861	21.27172	47.69147	0.02351647	1	27.58431	21.14271	42.43246	6.460363	0.1522505	21	45	34	36	48	31	36	32	48	45	30	40	35	33	32	32	58	52	38	42	44	70	48	51	37	34	43	51	38	52	36	36
"MA_9754208g0010"	0.0244296	1	24	7	1.414214	0.1811237	1	24.23841	2.005631	4.1041	0.02840946	1	24.11921	4.515268	2.712888	1.350745	0.497899	0	8	0	2	4	4	5	7	1	3	5	3	3	2	2	1	3	1	1	2	3	5	2	4	4	4	2	8	1	8	3	6
"MA_9770591g0010"	0.0137639	1	20	15	14.14214	0.08597393	1	20	15.7757	33.4852	0.009158349	1	20	15.38785	23.08509	9.914016	0.4294554	30	23	7	21	19	30	3	2	5	0	19	13	27	37	43	51	11	22	21	15	6	3	13	10	16	11	11	18	14	17	45	26
"MA_97789g0010"	0.00984881	1	24	23	2.12132	0.481378	1	22.77333	2.175847	13.5735	0.03011251	1	23.38667	0.6300011	11.29123	2.930489	0.2595366	11	16	13	14	12	12	7	9	10	12	7	9	8	7	9	6	6	6	5	12	12	18	20	24	9	13	9	7	11	17	18	5
"MA_9790396g0010"	0.000374767	1	20	7	184.5549	0.05598955	1	20	5.025763	746.1767	0.0002470078	0.9111421	20	6.012881	556.5267	213.0855	0.3828846	660	389	223	418	363	505	728	709	959	744	588	694	158	303	363	387	187	260	343	161	1059	1068	878	743	789	839	362	621	754	437	849	324
"MA_9800042g0010"	0.0333381	1	20	19	2.828427	0.5645547	1	20	0.3619108	18.04983	0.09359355	1	20	19.68096	14.32746	2.059867	0.1437705	9	18	8	18	13	12	12	19	14	10	11	11	14	9	13	17	20	21	14	22	19	20	15	26	19	12	13	13	11	13	14	12
"MA_9805352g0010"	0.0142872	1	20	5	4.242641	0.493308	1	20	5.149871	53.20966	0.04197076	1	20	5.074936	50.29092	8.027673	0.1596247	56	41	37	51	74	55	24	53	53	44	33	52	38	50	49	43	44	37	42	41	51	55	39	61	54	52	51	74	43	43	65	31
"MA_9815325g0020"	0.0127856	1	20	9	7.071068	0.4789394	1	20	6.094828	39.78761	0.03732676	1	20	7.547414	29.39178	10.37145	0.3528691	16	18	11	21	23	15	29	39	33	40	34	20	22	31	19	38	17	22	11	17	33	35	37	35	18	14	51	60	42	89	21	21
"MA_9818613g0010"	0.0465877	1	20	15	19.09188	0.07448456	1	20	10.8581	36.20666	0.02312305	1	20	12.92905	34.56086	14.78769	0.4278741	41	45	14	53	31	55	12	9	11	8	16	29	39	49	87	66	24	25	25	85	10	3	8	7	36	48	9	12	10	12	41	47
"MA_98236g0010"	0.0244296	1	28	3	19.62221	0.2193963	1	28	27.6828	398.1162	0.03338511	1	28	1.341398	266.6301	85.1777	0.3194601	119	245	321	209	289	234	416	288	194	147	231	253	270	339	183	128	203	202	201	180	222	423	482	223	221	400	288	433	802	480	318	389
"MA_9839901g0010"	0.0450538	1	24	21	2.12132	0.3297076	1	23.14363	16.99455	6.490344	0.07738416	1	23.57182	18.96715	5.777973	2.30299	0.3985809	3	11	6	9	3	11	0	4	6	3	7	3	5	3	3	9	4	9	11	5	6	14	4	4	2	4	3	5	4	0	9	4
"MA_98411g0010"	0.00140167	1	24	21	2.828427	0.02080607	1	24.28436	21.11552	10.78541	0.000333704	0.9849031	24.14218	21.05815	8.618095	3.106584	0.3604723	5	6	6	11	9	3	11	6	9	8	6	2	5	5	5	8	12	9	5	10	7	17	12	15	7	8	13	11	4	8	7	4
"MA_98549g0010"	0.0236019	1	28	25	0.7071068	0.4439387	1	20.57831	4.508985	2.420134	0.05824075	1	24.28916	1.359835	1.416558	0.8271899	0.5839435	1	0	1	1	4	0	1	4	0	1	1	1	1	0	0	1	1	1	1	2	3	2	2	0	2	2	2	3	2	3	5	1
"MA_9863865g0010"	0.0110177	1	20	7	13.43503	0.7562064	1	20	5.920117	93.69798	0.04822114	1	20	6.460058	85.08944	20.40529	0.2398099	77	56	52	75	77	104	114	73	110	72	72	105	42	92	49	60	43	35	58	25	140	127	56	90	110	66	79	105	46	67	113	76
"MA_9864513g0010"	0.0344712	1	0	NA	0	0.620166	1	26.54922	14.11777	1.385792	0.1035844	1	26.54922	14.11777	1.75492	0.7754303	0.4418607	1	2	1	1	0	1	0	0	1	0	2	3	3	1	2	2	2	2	1	0	1	1	0	0	2	1	2	0	2	1	0	4
"MA_9891g0010"	0.0142872	1	24	15	2.828427	0.144075	1	22.06718	16.5305	13.17086	0.01479144	1	23.03359	15.82521	12.27106	2.152231	0.1753907	7	8	6	12	13	14	8	10	10	13	13	9	6	12	14	11	17	15	17	13	11	12	9	17	12	15	7	4	7	7	12	18
"MA_98924g0010"	0.0290742	1	20	15	51.26524	0.2978668	1	20	12.80657	210.4323	0.04978787	1	20	13.90328	182.4553	46.19457	0.2531829	64	233	140	210	234	227	111	116	69	48	150	126	370	262	211	91	292	281	145	160	120	148	182	103	84	184	117	167	205	193	201	282
"MA_9897324g0010"	0.00845998	1	20	15	2.828427	0.1039506	1	20.47962	13.65448	14.59622	0.007067242	1	20.23981	14.33722	11.78106	2.411326	0.2046782	10	9	7	11	8	11	11	9	10	12	4	8	17	15	8	13	12	14	12	8	8	18	9	8	7	10	9	13	11	15	13	15
"MA_99004g0010"	0.00913012	1	20	17	9.899495	0.3773839	1	20	16.88945	117.4379	0.0229842	1	20	16.94472	102.4358	16.46207	0.1607062	85	158	52	114	94	105	83	78	102	99	91	109	137	95	113	94	140	148	111	144	45	102	141	105	116	87	95	101	83	117	103	86
"MA_99297g0010"	0.0333381	1	20	15	0.7071068	0.1792292	1	20	16.07191	1.140636	0.03656889	1	20	15.53596	0.6254596	0.5760529	0.5760529	0	0	0	0	2	0	0	0	1	1	0	0	1	1	1	0	4	2	1	2	0	0	0	0	1	0	0	0	0	1	0	2
"MA_9935066g0010"	0.0394424	1	24	19	2.12132	0.6790945	1	24.33048	21.32924	17.17096	0.1237449	1	24.16524	20.1576	15.47428	1.421777	0.09188004	11	8	10	17	13	19	8	16	13	12	11	11	15	15	15	12	16	16	14	21	13	17	17	16	13	17	20	24	22	8	15	13
"MA_9935790g0010"	0.036881	1	24	23	2.828427	0.2161744	1	20.67797	3.644	20.33344	0.04649483	1	22.33898	1.502962	11.69612	3.596281	0.3074763	17	20	10	12	5	19	11	15	10	9	6	8	8	8	10	14	4	6	5	5	19	21	6	15	24	14	4	6	11	8	11	9
"MA_9943060g0020"	0.00984881	1	20	15	21.92031	0.4336803	1	20	16.92319	108.4491	0.02757447	1	20	15.96159	96.29472	20.80052	0.2160089	100	164	76	115	89	57	61	92	68	70	91	109	141	126	133	111	117	129	102	134	37	54	73	91	153	147	95	92	69	79	100	98
"MA_9955013g0010"	0.0165271	1	20	17	14.14214	0.5705338	1	20	17.98747	90.75509	0.05340685	1	20	17.49373	73.34603	17.57901	0.2396722	25	142	69	76	88	25	74	81	47	45	62	51	100	82	56	72	91	102	77	152	44	73	111	106	35	117	99	66	45	93	65	107
"MA_99665g0010"	0.0344712	1	20	13	33.23402	0.2930532	1	20	12.35743	293.9127	0.05652047	1	20	12.67871	258.0322	35.50759	0.1376091	257	315	194	225	304	260	151	180	191	182	264	283	244	303	347	331	207	317	225	207	155	213	205	189	301	272	170	256	341	294	350	228
"MA_9967445g0010"	0.0465877	1	20	13	15.55635	0.4221789	1	20	14.38659	93.09696	0.09694021	1	20	13.6933	77.84419	26.34035	0.3383727	79	57	52	103	61	121	50	80	52	81	55	79	140	71	150	100	65	183	73	133	33	26	64	63	102	91	60	63	159	116	60	45
"MA_99885g0010"	0.0271338	1	20	7	0.7071068	0.489969	1	24.70588	0.3418226	4.42291	0.07073298	1	22.35294	4.066399	2.885741	3.30686	1.145931	0	0	0	0	2	0	3	0	0	0	1	1	0	1	0	0	0	0	0	0	2	12	0	2	0	1	15	7	0	2	6	0
"MA_9989787g0010"	0.0114446	1	28	13	2.12132	0.1083926	1	28	11.24273	13.99627	0.009542303	1	28	12.12137	10.91344	3.585963	0.3285822	14	7	2	11	12	19	15	10	14	12	12	14	13	7	21	17	11	12	11	14	13	13	8	11	11	3	6	8	5	2	8	9
"MA_9992472g0010"	0.00530245	1	24	9	2.12132	0.08332001	1	21.47527	8.316554	6.977055	0.003854554	1	22.73764	8.666016	6.078535	2.065639	0.3398251	6	5	4	6	8	8	5	7	10	3	10	7	14	11	6	7	1	4	0	5	3	6	7	3	6	6	1	7	9	3	9	9
"MA_9999505g0010"	0.0450538	1	20	9	16.26346	0.9079276	1	20	8.089324	208.534	0.1716599	1	20	8.544662	193.1032	21.61024	0.1119104	164	205	93	163	181	179	148	182	195	210	143	223	156	200	218	185	132	180	138	158	200	249	180	218	211	189	164	223	198	211	228	169
"MA_99998g0010"	0.0381618	1	20	7	55.50788	0.8736287	1	20	5.240852	745.6369	0.1467265	1	20	6.120426	672.2969	75.40779	0.1121644	657	708	442	516	615	634	656	741	756	854	588	607	426	569	578	785	387	567	504	575	602	974	769	933	792	682	692	720	675	698	753	530
[truncated: 15 more columns]

## Sheet: LD-Haystack
ID	Best Model	Correlation	Phase	P-val	1	5	9	13	17	21	25	29	33	37	41	45	label
MA_10003545g0010	Model	0.857912520869913	5.28022550860141	0.00017876	22.25	27	22.25	28.5	25	35.25	28	32	38.25	34	34.3333333333333	44	amino-acid permease BAT1 homolog
MA_10006291g0010	Model	0.939817364839349	8.6981610360655	0.0000028087	134	132.25	135	131.5	139	149	143	151.333333333333	154	149.75	161.333333333333	163.666666666667	unknown
MA_10009233g0010	Model	0.811678649149258	4.3943410372617	0.00067345	185	185.75	177.75	186.5	186.75	198.75	204.25	198.333333333333	218.75	198.25	210.666666666667	204.333333333333	Inositol-1
MA_10014834g0010	Model	0.820869656951418	4.54517065667981	0.00053309	1530.75	1693.25	1618	1680.75	1576	1950	1836.5	1756.33333333333	1823.75	1813.5	1936.33333333333	2022
MA_10016873g0010	Model	0.80564182154617	4.30055781055988	0.00078004	11.5	9.75	8.5	10	13.5	12.5	13.75	14	12	14	14	17	probable magnesium transporter NIPA6 isoform X1
MA_10021022g0010	Model	0.874721692053092	5.70773175992617	0.000098106	54.25	61.5	50.25	64.25	59.25	79.75	62.25	95	84.5	80.25	99	97	unknown
MA_10022863g0010	Model	0.808066495698622	4.33774986212547	0.00073578	34.75	34.75	38.25	34.5	37.75	45.25	39.5	46	39.25	43	59.6666666666667	66.6666666666667	cysteine-rich repeat secretory 38-like
MA_100305g0010	Model	0.863810830538379	5.42183683473221	0.00014612	2.5	2.75	3.75	4	4.75	4.25	4.75	4	4.25	4.5	5.66666666666667	6	---NA---
MA_10035305g0010	Model	0.802825630969148	4.2581321694157	0.00083397	113.5	123.25	114.25	119	123.75	139.5	133.5	122	134.75	140.75	135	138.333333333333	proteasome subunit alpha type-2-A
MA_100402g0010	Model	0.817448332177013	4.48782974710784	0.00058241	1186.25	1231.25	1086.5	1209.25	1196.25	1416.5	1151.25	1235.66666666667	1364.25	1563	1659.33333333333	1652.66666666667	polyubiquitin (ubq10)
MA_10041g0010	Model	0.837096529306398	4.83887478853366	0.00034132	23.25	22.5	22.5	22.75	30	27.25	24	24.3333333333333	32.75	31.5	40.3333333333333	38	POLLENLESS 3-LIKE 2
MA_10046054g0010	Model	0.836524641191307	4.82785489789268	0.00034700	253.5	275.25	267.5	274.25	270	319.25	299.75	315.666666666667	308.75	293.5	310.333333333333	326.666666666667	counting factor 45-1
MA_10061g0010	Model	0.837490305154672	4.8464933674346	0.00033745	3653.75	3841.25	3858.75	4193	3393	4234.5	4238	4478	4168.5	4431.25	4983.33333333333	4965.33333333333	pirin
MA_10064935g0010	Model	0.821779047855263	4.56066143306272	0.00052054	155	180.5	162.5	185	177.75	208	205.25	206.666666666667	212.75	202.75	206.333333333333	203	ribosomal RNA large subunit methyltransferase
MA_10081260g0010	Model	0.824811197412176	4.61309509660462	0.00048034	69.75	75.75	75.5	81.75	86.5	90.5	76.5	88.6666666666667	95	84.75	101	93.6666666666667	AUGMIN subunit 4
MA_100950g0010	Model	0.887158192130601	6.07941647603924	0.000059442	153.75	160.25	166.25	170.25	196.25	186.5	181.25	185.333333333333	186	187.5	210	209.333333333333	unknown
MA_100977g0010	Model	0.822268085276254	4.56903610523498	0.00051389	73.25	74	81.25	90.25	95	101.25	83	98	96.25	94.5	106	101.333333333333	VAMP YKT61
MA_10098110g0010	Model	0.824205278697259	4.60251934491676	0.00048817	95	90.5	100.25	100.75	94.75	105.75	111	101.333333333333	108.75	109.5	109.666666666667	108.666666666667	NEDD8 ultimate buster 1
MA_101019g0010	Model	0.80044959177658	4.22296219805989	0.00088167	73.25	78.5	77	82.5	64.75	91	86	93.3333333333333	82.75	91.5	113	126	cell differentiation RCD1 homolog
MA_101097g0010	Model	0.866949542649152	5.50071755283872	0.00013076	217	249	237	257.25	248.5	301.5	266.25	288.333333333333	282.5	282	307.333333333333	298.333333333333	dihydroneopterin aldolase 2
MA_10115166g0010	Model	0.820260284333435	4.53484985305904	0.00054163	257.25	314	198.25	274.5	318.5	324	293.75	317	309.75	440.25	417	500.666666666667	phosphoenolpyruvate carboxylase 4
MA_10123705g0010	Model	0.820885977159989	4.54544772089522	0.00053287	112	135	117.5	120.25	134.25	148	133.5	131	145.5	141	181.666666666667	172.666666666667	probable E3 ubiquitin- ligase RNF217
MA_101298g0010	Model	0.870766216009871	5.60020314778406	0.00011381	5	6.75	6.5	7.5	7	6.25	8	10.3333333333333	10.25	8	10.6666666666667	12.6666666666667	LURP-one-related 15-like
MA_10130047g0010	Model	0.859059774665488	5.30712389071815	0.00017201	351.5	389	381.75	392	344.25	441.5	427	436.333333333333	422.25	439.25	467.333333333333	520	cytosolic Fe-S cluster assembly factor NBP35
MA_10130205g0010	Model	0.863352296422467	5.41052481517239	0.00014848	28.25	27.5	25	28.25	22.5	31.5	31.75	32.3333333333333	36	38.5	41.3333333333333	50	lipoyl chloroplastic isoform X1
MA_10137141g0010	Model	0.817216628542565	4.48399894813145	0.00058587	65	78	76.25	75.75	74	90.25	79.75	81	83.75	82.5	92	92.3333333333333	pumilio homolog 24
MA_10140789g0010	Model	0.945404698774042	9.17350164035632	0.0000017421	11.75	15.5	11.25	13.75	17.25	18.25	19.75	21	20.75	21.75	25	23.6666666666667	unknown
MA_10143842g0010	Model	0.801932266491269	4.24484259927642	0.00085167	709.5	777.5	688.5	776	777.5	864.75	785.5	807	844	822.75	824.666666666667	917.666666666667	proteasome subunit alpha type-1-like
MA_10145917g0010	Model	0.827166001944205	4.65467201875187	0.00045080	1498.25	1655	1510	1625	1634	2132.25	1645	1841.33333333333	1857	1910.5	2204.33333333333	2316	lambda class glutathione S-transferase
MA_10148529g0010	box1	0.82335892553159	4.58782945392682	0.00049928	36.25	37.25	30	26	36.5	41.75	38.25	39	33.25	31.25	34.3333333333333	32.6666666666667	Ndc1_Nup domain-containing
MA_101518g0010	Model	0.83789374456447	4.85432513540621	0.00033352	78.75	85.5	76.25	82.5	80.25	102.25	86.5	97.3333333333333	105.25	94.25	104.666666666667	125.666666666667	Non-heme dioxygenase N-terminal domain-containing
MA_10157701g0010	Model	0.827659946558408	4.66349085908166	0.00044479	296.25	336.25	318.5	352.75	359.75	369.75	371.5	424.333333333333	401	374.75	421	380.333333333333	eukaryotic translation initiation factor 5A-4
MA_10165642g0010	Model	0.840208682361639	4.89978516375502	0.00031166	18.5	20.25	19.5	24	21.5	25.75	22.5	28	24.75	25	28	26.3333333333333	TIR P-loop LRR
MA_10168149g0010	Model	0.821246853209885	4.55158296482985	0.00052786	128	124.75	107.75	127	119.75	124	130.25	128.666666666667	139	145.25	154.333333333333	168.666666666667	Transport SEC31
MA_10168585g0010	Model	0.858709465590693	5.29887849325521	0.00017405	6047.5	6600.25	5928.5	6440.25	5922.75	7362.25	6907.5	7076	7063.75	7505	7839.66666666667	7636.33333333333	cell division cycle 48 homolog
MA_10172470g0010	Model	0.889406211309993	6.15279039803373	0.000053963	71	91.5	78	80.25	77.5	107.75	105.25	102.666666666667	122.75	103.75	124	133	kinase chloroplastic
MA_10177978g0010	Model	0.831957741692411	4.74170233213207	0.00039504	458.5	500	476	502	455.25	554.25	538.5	572.333333333333	578.75	517.75	622	595.333333333333	leucine aminopeptidase 1-like
MA_101786g0010	Model	0.829314407505484	4.69328146991461	0.00042509	92.25	96.5	102.5	84.75	115.75	124.75	115	112	114.75	119.5	137.333333333333	129	kinesin KIN-5C
MA_10190246g0010	Model	0.826234584401915	4.63813533282612	0.00046231	76	74	79.25	94	89.75	95.5	94	88.6666666666667	92.5	99	97.6666666666667	96.6666666666667	DNA double-strand break repair
MA_102049g0010	Model	0.925036498658954	7.70042070707314	0.0000082115	16.75	16.25	16.5	20.25	20.25	27.5	27.25	28	29	26.25	37.3333333333333	32.6666666666667	thioredoxin H4-1 isoform X2
MA_10205510g0010	Model	0.815754513520202	4.45997567854963	0.00060809	39.75	44.25	35.75	40.25	47.5	44.25	45.25	49.3333333333333	48.5	48.5	54	49	outer envelope chloroplastic
MA_10206328g0010	Model	0.802262108318807	4.24973994350416	0.00084510	718.5	743	692.5	781.5	830.25	887.75	783.75	844	833	839.75	867	873	40S ribosomal S28
MA_10209713g0010	Model	0.840747085309067	4.91048755612945	0.00030674	121	132.25	126.75	125	120.75	162.5	146.5	169.333333333333	141	154.5	183.666666666667	184.333333333333	Pyrophosphate--fructose 6-phosphate 1-phosphotransferase subunit alpha
MA_10218559g0010	Model	0.836868617594023	4.83447675881464	0.00034358	312.75	326.75	341	346.25	324.25	369.25	355.75	377.666666666667	364	345.25	389.333333333333	392.333333333333	Small GTPase superfamily
MA_10219743g0010	Model	0.823271603072291	4.58631925285281	0.00050044	19.25	18.25	20.5	22.75	23.5	24.5	19.25	24	29	23.25	28.6666666666667	32.3333333333333	leucine-rich repeat receptor-like serine threonine- kinase At2g24130
MA_10222222g0010	Model	0.831292133089854	4.72941243064416	0.00040245	2.5	3	3.25	2.75	3.5	4.25	4.75	4.66666666666667	4	4.25	4.66666666666667	4.33333333333333	pentatricopeptide repeat-containing At4g02750
MA_10222884g0010	Model	0.80346899400529	4.26775267526362	0.00082141	386.75	433.25	393.5	410.5	432.75	474.5	443.75	507	471.25	430	497	523.666666666667	centromere V
MA_10223663g0010	Model	0.846449739686077	5.02697993675268	0.00025821	6.25	6	5.75	5.5	10	11.25	9	8	10.5	10	13	12.6666666666667	YIPF1 homolog
MA_10225438g0010	Model	0.881883985716709	5.9150802506704	0.000074011	60.25	60.5	58.75	69.5	71.5	80.25	70	71.6666666666667	85.75	74	88	90.3333333333333	unknown
MA_10227258g0010	Model	0.841071737422746	4.9169649921204	0.00030380	106.25	125.75	108.25	122	113.75	133.5	121.25	128.333333333333	131.25	136	137	155.333333333333	Dipeptidyl peptidase family member 6
MA_10234107g0010	Model	0.861187546556052	5.35782416738066	0.00016001	186.25	183.25	178.75	186.25	181.5	221.5	206.75	203	216.5	206	234.666666666667	246.666666666667	FLX-like 2 isoform X1
MA_10234164g0010	Model	0.806811169392226	4.31841635248852	0.00075844	368.5	392.25	368.25	389.75	382.75	457.25	446.25	448.333333333333	406.25	435.75	441.333333333333	494.666666666667	dihydrolipoyllysine-residue acetyltransferase component 4 of pyruvate dehydrogenase chloroplastic
MA_10237293g0010	Model	0.805977195661949	4.30566497539386	0.00077380	326.25	327.5	342	334.5	319.25	342.5	327.75	348.666666666667	350	360.25	381.333333333333	415.333333333333	ganglioside-induced differentiation-associated 2-like
MA_10241326g0010	Model	0.812100154039471	4.40103965962599	0.00066645	84.75	85.25	86	87.25	93.75	102.25	86	111.666666666667	102.75	104.75	108.666666666667	102.666666666667	DNA damage-inducible 1
MA_10242763g0010	Model	0.80203043563687	4.24629903206691	0.00084971	6.5	5.75	7	6	8.5	8.5	9.25	8.33333333333333	8.75	8.75	11.6666666666667	17.3333333333333	---NA---
MA_10249530g0010	Model	0.80948451014651	4.35979392612525	0.00071081	319.5	341.75	304	330.25	343.25	372	356	359.333333333333	360.25	349	370.333333333333	394.666666666667	SCF ubiquitin ligase
MA_10252294g0010	Model	0.846778787401244	5.03388261166397	0.00025560	0.5	1	0.75	1.25	1.75	1.5	0.75	1.33333333333333	1.75	2	2.33333333333333	2.33333333333333	---NA---
MA_10253655g0010	Model	0.883114231794012	5.95247709785446	0.000070387	89.75	98	93.75	93.5	89.25	96.5	107.25	105.666666666667	118.75	107.25	125	132.333333333333	unknown
MA_10254985g0010	Model	0.848793096533938	5.07658746915296	0.00024009	3.75	3.25	2	5	3.25	4.25	4.25	6.66666666666667	8.5	7.25	15	14	LRR receptor-like serine threonine- kinase FLS2
MA_10255133g0010	Model	0.802646821975295	4.25546580119534	0.00083749	137.25	139.5	139.5	164	114	140.75	158.5	164.666666666667	195.75	179	240.333333333333	299.666666666667	sugar transporter ERD6-like 6
MA_10255537g0010	Model	0.805494676863987	4.29832077461912	0.00078279	52	56.5	51.25	47.5	51.75	78	62.75	66.6666666666667	81.25	67	72.3333333333333	90.3333333333333	receptor kinase At4g00960
MA_10257270g0010	Model	0.821510662724275	4.55607859449477	0.00052422	687.25	682.5	676.25	735.75	600.75	686.25	763.75	746	819.5	774.5	873.666666666667	907	shaggy-related kinase epsilon isoform X1
MA_102572g0010	Model	0.823738313948228	4.59440256145438	0.00049428	158.5	164.5	161.75	175.75	169.25	184.5	171	173	182	184.25	178.333333333333	185	Vacuolar sorting 35
MA_10259819g0010	Model	0.801789147751597	4.24272102227453	0.00085453	7.75	4.75	4.75	8.5	8.5	6.5	8.75	9.33333333333333	13.5	9	12	12.6666666666667	gibberellic acid methyltransferase 2-like
MA_10272391g0010	Model	0.812158401698114	4.40196692929853	0.00066549	73.5	86.25	75.75	90.5	82.5	86	97.5	93	92	86	105.333333333333	110.666666666667	Casein kinase I isoform delta
MA_10274785g0010	Model	0.830110622097468	4.70775862002592	0.00041586	190.5	208.75	189.75	204	200.75	221.75	210.25	232.666666666667	238	207	262	274.333333333333	UDP-glucose 4-epimerase GEPI48
MA_10277324g0010	Model	0.805489866482234	4.29824768077542	0.00078288	62.75	76.75	67.25	70.5	64.25	84	74.75	76.6666666666667	87.75	82.75	124.666666666667	120	probable isoprenylcysteine alpha-carbonyl methylesterase ICMEL1
MA_10278819g0010	Model	0.927957112415824	7.87378704406088	0.0000067655	138.5	153.75	146.5	158.5	153.5	167.75	165	177.333333333333	184.5	168.75	195.666666666667	191	ubiquitin-conjugating enzyme E2 7
MA_102794g0010	Model	0.883742612039573	5.97179285173925	0.000068590	164.5	178.25	173.75	173.5	189.5	200	185.25	189.333333333333	199.5	193.75	199.666666666667	207.666666666667	uncharacterized WD repeat-containing -like
MA_10280261g0010	Model	0.814642031539046	4.44186853162943	0.00062542	247	286	238.75	261.25	256.5	301.75	288	286.666666666667	287.25	302.75	305	325.666666666667	transmembrane 9 superfamily member 3-like
MA_10285746g0010	Model	0.83214369112543	4.74514758784652	0.00039299	2.25	5.5	1.5	4.5	6.75	6.25	8.75	7.66666666666667	9	5.25	11	12.3333333333333	DUF674 family
MA_10291874g0010	Model	0.815584952604364	4.45720634322382	0.00061071	40.5	50	41	45.75	45.5	51.75	52	53	56.75	51	51.6666666666667	60.6666666666667	ADP
MA_10302741g0010	Model	0.826568295018227	4.64404627495725	0.00045816	164	172.75	157.75	182.25	188.75	206.75	189	199.666666666667	189.5	194.5	201.666666666667	210.333333333333	---NA---
MA_103044g0010	Model	0.814672128198563	4.44235646716	0.00062495	380.5	449.5	390.5	419	392.75	523.75	469.75	504.333333333333	482.5	470.75	519.666666666667	576.666666666667	obg-like ATPase 1
MA_10307725g0010	Model	0.834926214624994	4.79733160578583	0.00036327	156.75	173.5	142.75	173.75	166	188.5	159.75	201.333333333333	194.25	187.75	219.666666666667	232	F-box kelch-repeat At5g26960
MA_10309429g0010	Model	0.827836380476261	4.66664922043027	0.00044265	275.75	331.5	306.25	330.25	298.5	331.5	331.75	387	327.75	362.5	378.333333333333	409.333333333333	unknown
MA_10317575g0030	Model	0.819346490398703	4.51946146292827	0.00055463	0.5	0.5	1.5	1	1.25	1.25	1	1.33333333333333	1.75	1.25	2.66666666666667	2.66666666666667
MA_10326890g0010	Model	0.815346054223884	4.45331037901537	0.00061441	155.5	169.25	134.75	144.25	129	171.75	177.75	180.333333333333	203.75	220.75	334	300	alcohol dehydrogenase
MA_10328347g0010	Model	0.81404843787863	4.43226677208536	0.00063482	232	237	226.25	260	240.25	290.25	236.75	260.666666666667	287.5	274.5	363.666666666667	349.666666666667	dolichyl-diphosphooligosaccharide-- glycosyltransferase subunit STT3A
MA_10331296g0010	Model	0.826994764412841	4.65162274694083	0.00045290	136.75	145.5	139	133.5	132	153.75	150.75	160.666666666667	172.5	151.75	203	192.666666666667	Dolichyl-diphosphooligosaccharide-- glycosyltransferase subunit STT3A
MA_10332149g0010	Model	0.84757510250965	5.05067221990633	0.00024938	7.75	9.75	6.5	11	16	21.5	14	14.3333333333333	20.75	16	22.6666666666667	30.3333333333333	pectinesterase 2-like
MA_10337928g0010	Model	0.842261678755168	4.94086258166495	0.00029321	43.75	49.75	51.75	51.25	54.25	48	52.75	61.3333333333333	58.25	60.5	61	57.6666666666667	cytochrome P450 CYP72A219-like
MA_103401g0010	Model	0.805452560969627	4.29768090491389	0.00078357	658.75	670.5	635.5	679	667.75	702.5	724.75	709	747.25	760.5	855	725	hydroxyproline O-galactosyltransferase GALT6-like
MA_10341128g0010	Model	0.824859419344618	4.61393889607501	0.00047972	141.25	157	156.25	159	179.75	191.75	176.75	174	176	169	201.666666666667	212	unknown
MA_10341273g0010	asyrigid	0.859736159268827	5.32312496796176	0.00016812	3	1.5	1.25	2	2	2	3	1.33333333333333	2	2.25	2.33333333333333	2.33333333333333	serine threonine- kinase PEPKR2
MA_10358734g0010	Model	0.82687587344756	4.64950803384612	0.00045436	80.75	90.75	81.25	78	78	95.5	98.75	100.333333333333	101.25	103	102.333333333333	102	BTB POZ domain-containing POB1 isoform X1
MA_103595g0010	Model	0.8254864181928	4.62493904180237	0.00047172	1076.5	1008.75	1023.5	1133.25	1031.5	1268.25	1278	1282	1389.5	1124.75	1544	1758.33333333333	probable sucrose-phosphate synthase 2
MA_103629g0010	Model	0.860646232765395	5.34482402900354	0.00016300	288.25	312.25	305.75	323.75	278.75	354.75	350.5	378.333333333333	356.5	379.25	360	395	ankyrin repeat-containing At2g01680
MA_10363962g0010	Model	0.835274256856659	4.80394329571594	0.00035968	112.25	138	118.5	140	126	147.25	133.75	145.666666666667	155.5	151.25	206.333333333333	184.666666666667	dolichyl-diphosphooligosaccharide-- glycosyltransferase subunit STT3A
MA_10364115g0010	Model	0.857599618512089	5.27294141551915	0.00018064	219.75	216.75	199	215.75	228	230.75	228.5	244.333333333333	236.5	237	251.666666666667	246	class III alcohol
MA_10371085g0010	Model	0.812936616504514	4.41439287937917	0.00065273	39.75	48.25	44.25	44.25	43	50	50.5	50	53.75	54.5	48.3333333333333	56	probable ubiquitin conjugation factor E4
MA_103794g0010	Model	0.835514115942032	4.80851096362229	0.00035722	1127	1311.75	1082.5	1229.25	1174.5	1400.5	1328.75	1505	1509.25	1347.5	1481	1625	3-ketoacyl- thiolase peroxisomal
MA_10379814g0010	Model	0.808236827354851	4.34038623036475	0.00073274	558.75	639.25	604.75	632	596	704.75	650.25	715.666666666667	680.25	646.5	723.333333333333	746.666666666667	peptidyl-prolyl cis-trans isomerase NIMA-interacting 4
MA_10382669g0010	Model	0.811731429092184	4.39517872013469	0.00067257	34.5	36.75	45.5	31.5	47.5	62.5	63	71.3333333333333	48.25	50.75	96.3333333333333	97.6666666666667	galactinol synthase 1
MA_10383054g0010	Model	0.90727607965652	6.82239385062481	0.000023060	24.75	25.75	29.25	25.5	29.5	25	30.75	31	34.25	34.75	36.6666666666667	39.3333333333333	oxalate-- ligase-like
MA_103850g0010	Model	0.807821453826504	4.33396263769388	0.00074016	168.5	171.75	173.25	184.5	190.25	217.75	183.5	189	193.75	206	204.333333333333	229.333333333333	armadillo repeat-containing 4
MA_10388439g0010	Model	0.886341694382113	6.05327505953889	0.000061536	83.5	99.75	71.25	92	106.25	110	99	118.333333333333	117.75	116	134	136.333333333333	probable LRR receptor-like serine threonine- kinase At3g47570
MA_10392535g0010	Model	0.854988842289625	5.21301634263977	0.00019691	253.5	284	250.5	283.5	270.5	287.5	317.5	312	341.25	304.75	322.666666666667	328
MA_10394182g0010	Model	0.802893701442917	4.25914807340318	0.00083264	58.25	64	62.25	73.5	68	79.75	80	74.6666666666667	79	75	74	83	CHROMATIN REMODELING 8 isoform X1
MA_10394193g0010	Model	0.808780056083154	4.34881526720032	0.00072313	3	4	3	3	4.75	3	6	4.33333333333333	4.75	7.5	6	9.66666666666667	unknown
MA_10396373g0010	Model	0.810668335471705	4.37836667858268	0.00069046	187.5	195	164	216.75	227	233.25	185.25	247.333333333333	255	246.75	277.333333333333	249.333333333333	actin depolymerizing
MA_10397484g0010	Model	0.821735726514411	4.55992106312665	0.00052114	156	189.5	174.75	188.75	212.25	228.5	194.75	239	237	193.5	250.333333333333	262.333333333333	TIR P-loop LRR
MA_104137g0010	Model	0.802185436192751	4.24860057736023	0.00084662	682.25	783	793.75	748.25	830.5	955.5	817	840.333333333333	872.75	831.5	956.666666666667	1042	40S ribosomal S25-2
MA_104140g0030	Model	0.845048523105311	4.99781171799425	0.00026953	78.5	87	83.75	93.5	75	94	96.75	91	99.5	102.5	124.666666666667	117	sodium calcium exchanger NCL-like
MA_10425759g0010	Model	0.835306995443765	4.80456620555559	0.00035934	60.75	70.5	69.75	70.75	65.75	91.5	72.5	92.6666666666667	86.75	79	99	114.333333333333	E3 ubiquitin- ligase complex slx8-rfp subunit slx8-like isoform X1
MA_10425784g0010	Model	0.810259919975646	4.3719415699205	0.00069743	306.5	354.75	323.75	337	379	403	360.75	373.666666666667	374.25	366.25	412.333333333333	445	unknown
MA_10425806g0010	Model	0.864208621415049	5.43169330274433	0.00014410	384	403.25	387.75	388.5	387.75	458.75	453.75	467.666666666667	443.5	439.25	473	490.666666666667	pyruvate dehydrogenase E1 component subunit beta- mitochondrial
MA_10425919g0010	Model	0.804699216470572	4.2862665079148	0.00079778	86.25	90.25	87.5	83	93.25	100	99.75	106	98	95	100.666666666667	115	PREDICTED: uncharacterized protein KIAA0930 homolog
MA_10425939g0010	Model	0.816618983431726	4.47414813841648	0.00059488	144.5	163.25	153.5	168.75	165.75	185.5	155.5	190	190.25	168.5	208.333333333333	208	ubiquitin-like superfamily
MA_10426009g0010	Model	0.822703252427831	4.57651453046463	0.00050802	25.5	24.5	24.5	30	26.5	29.75	25.5	30.6666666666667	28.25	32.5	35.6666666666667	33.3333333333333	General transcription factor 3C polypeptide 2
MA_10426052g0030	Model	0.878406952029173	5.81228027477138	0.000085047	165	162.5	163.25	172.75	192.25	188.5	178.75	174	196	199	210	204	OPI10 homolog
MA_10426081g0020	Model	0.816642523412766	4.47453532149252	0.00059452	648	791.5	614.5	732.25	745.5	741.5	728.25	729	837	905.5	892.666666666667	1064	pyruvate cytosolic isozyme
MA_10426181g0010	Model	0.833063909580648	4.76227420211482	0.00038296	38.75	41	41.5	42	37.5	43.5	40.25	46.3333333333333	45	45	47.6666666666667	49.3333333333333	acyl- -binding domain-containing 1-like
MA_10426182g0010	Model	0.842549695324808	4.94668400213173	0.00029069	151	172.75	167.5	174	172.25	186.25	189.25	189	178.25	177.75	198.666666666667	204.666666666667	26S proteasome non-ATPase regulatory subunit 8 homolog A-like
MA_10426242g0030	Model	0.814331938945506	4.43684742781561	0.00063032	29	43.25	28.75	27.75	40.25	42.25	36.5	51	55.5	43.5	53.3333333333333	60.6666666666667	L-lactate dehydrogenase B-like
MA_10426272g0010	Model	0.873489580628623	5.67373359636431	0.00010280	202.5	211.5	181.5	191.5	201	239.5	235	225.666666666667	233.25	255.25	259.333333333333	263.333333333333	molybdate transporter 2
MA_10426292g0030	Model	0.81595567723453	4.46326562156021	0.00060499	2425.25	2555.75	2413.5	2644	2549	2744.25	2674.25	3060	2751	2746.75	2850.66666666667	2946	autophagy-related 8f
MA_10426382g0010	Model	0.924182043291812	7.65153218282626	0.0000086775	35	32.25	31.75	36.25	33.5	39.25	38.75	39.6666666666667	39.5	42.75	43.6666666666667	45.6666666666667	fidgetin 1
MA_10426458g0010	Model	0.846279842068602	5.02342382856237	0.00025956	128.75	136.5	126.75	155.25	132	150.25	154.75	154.666666666667	166.5	169.5	161.333333333333	161	RBL isoform X1
MA_10426490g0010	Model	0.831293379141398	4.7294353762086	0.00040243	402.25	411.75	401.5	452	377.25	440	427.25	484.333333333333	470	458	518.333333333333	571.333333333333	gamma-interferon-inducible lysosomal thiol reductase-like
MA_10426530g0010	Model	0.809117136291209	4.35406175601707	0.00071721	457.75	509.75	471.75	517.5	470	588.25	528	586.333333333333	574.5	516.75	627.333333333333	696	cilia- and flagella-associated 20
MA_10426546g0010	Model	0.806019883564636	4.30631588582266	0.00077300	355	348.25	327.75	346.5	328.75	346.25	346	362.333333333333	407.25	408.5	444.666666666667	518	---NA---
MA_10426578g0010	Model	0.831909970085021	4.74081806227409	0.00039557	736	802.25	727.25	829	738	853.25	807.5	874.666666666667	807.25	878.25	976.333333333333	1006	ATG8-interacting 1 isoform X1
MA_10426622g0010	Model	0.80199242331632	4.24573496870282	0.00085047	277.25	300.5	277.75	309.5	288	315	297	317	324	315.5	311.333333333333	345.666666666667	pectinesterase 31
MA_10426645g0010	Model	0.820883631401189	4.54540789541706	0.00053290	233	253	234.25	223.25	260.25	292.5	273	290	264.25	280.75	290.666666666667	340.666666666667	unknown
MA_10426647g0020	Model	0.839768779150827	4.89107735273624	0.00031572	1.25	1	0.5	0.25	2	1.75	3.25	2	3.75	2.25	4.33333333333333	6.33333333333333	scopoletin glucosyltransferase-like
MA_10426648g0010	Model	0.803947480752098	4.27493504442293	0.00081215	398	412.5	408.75	439.75	390.25	514.25	453.5	468.666666666667	455.75	473.5	502	520	probable WRKY transcription factor 4
MA_10426688g0010	Model	0.87437211894464	5.69803845292171	0.000099422	32	30.25	30.5	33.25	33.75	36.5	36.25	41	36.25	43.25	55	47.6666666666667	U-box domain-containing 1-like
MA_10426692g0010	Model	0.810063578274159	4.3688593689444	0.00070080	23	25.25	22.25	18.5	21	21.5	27.5	30.6666666666667	31.25	27.75	42	44.3333333333333	cytochrome P450 71A1-like
MA_10426707g0010	Model	0.854787172564478	5.2084495706611	0.00019821	115.75	117.75	118.5	115.5	109.25	128.5	126.25	128	144	136.25	168	178.666666666667	peter Pan
MA_10426741g0010	Model	0.842398807579211	4.94363242355617	0.00029201	69.75	72	76	68.75	65.25	87.25	80.75	88	84.75	82.5	94.3333333333333	104	serine threonine phosphatase 2A regulatory subunit B beta-like isoform X1
MA_10426758g0010	Model	0.826844698090201	4.6489538442152	0.00045475	684.25	692.25	679	689	677.5	800.75	757	751.333333333333	817.75	784	807	778	elongation factor 2
MA_10426759g0010	Model	0.845489431674094	5.0069506074521	0.00026593	102.25	130	105.25	121.25	114.25	141.25	135.5	125.333333333333	150.5	136.25	170.666666666667	188.666666666667	glycosyltransferase CAZy family GT28
MA_10426770g0010	Model	0.896568730918063	6.4013764598877	0.000039094	337	351.25	355.5	383.25	345.5	389.25	401.5	373.666666666667	394.25	403.25	435.333333333333	437	casein kinase 1 2
MA_10426778g0010	Model	0.820599416827442	4.54058781259195	0.00053687	950.75	988.75	1011.5	1077	1023.25	1147.25	1109.25	1096	1071.75	1130.5	1094.33333333333	1165.33333333333	calcium-dependent kinase 10-like
MA_10426780g0010	Model	0.81381632742961	4.42852345212625	0.00063853	123	133.75	127	125.75	148.25	155.75	162	136.666666666667	153.75	148.5	164.666666666667	165.666666666667	Activating signal cointegrator 1
MA_10426818g0010	Model	0.809968350113129	4.36736600335101	0.00070243	561.25	572	504.25	607.5	701.75	655.5	608.5	614	689.5	674.25	737.333333333333	878	predicted protein
MA_10426866g0010	Model	0.812395174072512	4.40574019482683	0.00066159	137	139.25	138.75	150.25	132.75	170.5	157.5	168	152.25	161.25	184.666666666667	217.666666666667	Lipoyl synthase chloroplastic
MA_10426880g0010	Model	0.804976346806144	4.29045862408141	0.00079253	16.25	18.5	14.5	15.5	17.5	17.75	17.75	19.3333333333333	19.5	23.5	19.6666666666667	22.6666666666667	DNA-directed RNA polymerase III subunit RPC6
MA_10426882g0010	Model	0.803621915469022	4.27004557319322	0.00081844	245	248.75	252.5	252	275.5	301.5	306	279.666666666667	306.75	278.25	299.666666666667	300.333333333333	tyrosine--tRNA ligase cytoplasmic-like
MA_10426904g0010	Model	0.849757546645178	5.09731289117493	0.00023293	103.5	123.75	118.5	125.25	123	147.5	137	147.333333333333	136.25	134.5	146	157.666666666667	mitochondrial inner membrane protease subunit 2
MA_10426921g0010	Model	0.804989773133151	4.29066192484914	0.00079228	237.25	256	229.75	260.25	241.5	275.25	258	255	271	268.5	317.333333333333	333.333333333333	E3 ubiquitin- ligase RNF216
MA_10427036g0020	Model	0.803301102755436	4.26523806549907	0.00082467	2665.25	2973	2770.25	3059.5	2557	3100	3021.5	3387.33333333333	3022.75	3189.5	3662.66666666667	4013	stress-response A B barrel domain-containing UP3-like
MA_10427071g0010	Model	0.812726921230955	4.41103778873251	0.00065615	213	242.5	248.5	233.25	235	305.25	277.5	277.666666666667	303.5	248	360.333333333333	368.333333333333	kinase chloroplastic
MA_10427098g0010	Model	0.912773107685149	7.06652513027086	0.000017150	2194.75	2383	2310.25	2517.75	2497.25	2566.25	2578.75	2633	2694.75	2561.75	2854	3070	60S ribosomal L44
MA_10427157g0010	Model	0.876959735796497	5.77070067620512	0.000090002	125	130.5	125.75	137.25	135	143.75	137.75	136	141.25	150	159.666666666667	174.666666666667	heterogeneous nuclear ribonucleo R isoform X1
MA_10427165g0010	Model	0.852879393897744	5.16567754919245	0.00021087	33	36.75	34.75	32.25	32.5	35.25	37.25	44	40.5	45	44	44	mitotic spindle checkpoint MAD1
MA_10427184g0010	Model	0.823451630214161	4.58943384522205	0.00049806	109	117.25	110.5	120.75	115.5	119.5	127.25	111.666666666667	131	127.75	134.333333333333	133.666666666667	Methyltransferase type 12
MA_10427196g0010	Model	0.834338016208959	4.78620085703868	0.00036940	103.75	102.75	100.75	122.5	103.5	120.25	119.5	120	117.5	118.5	137.666666666667	135.333333333333	chromodomain-helicase-DNA-binding 3-like
MA_10427244g0010	Model	0.878472327293636	5.81417492759857	0.000084828	124.5	143	134.25	144.75	142	164.75	158.75	152	153.25	157	172.333333333333	176.333333333333	actin-related 5 isoform X2
MA_10427318g0020	Model	0.817187628397167	4.48351994470534	0.00058631	538	606.25	513.5	577	636.25	753.5	677.5	694.333333333333	710	654.75	731.666666666667	760.333333333333	40S ribosomal S15a-1
MA_10427322g0010	Model	0.865069222562245	5.45315537311604	0.00013981	66.25	73.25	68.25	83.25	92.5	83.25	85.5	92	95.25	96.25	87	103	unknown
MA_10427335g0010	Model	0.821291965749563	4.55235110000967	0.00052724	363	352	366	406.5	355	384.75	400.25	418.666666666667	391.25	394.5	442.666666666667	465.333333333333	CHROMOSOME TRANSMISSION FIDELITY 7
MA_10427358g0020	Model	0.839993093487987	4.89551352100248	0.00031365	33	37.5	35.25	35.75	32.25	48.75	38	47	48	50.25	45.6666666666667	60.3333333333333	trihelix transcription factor GTL1-like
MA_10427366g0010	Model	0.816348762023262	4.46970836086665	0.00059898	74	81.25	83.25	89.75	94.5	95.5	88.75	88.6666666666667	92.5	94.75	98.6666666666667	95.6666666666667	cell division control 48 homolog B
MA_10427391g0010	Model	0.824592446935477	4.60927129684708	0.00048315	241.5	274.25	261.5	283.25	268.25	291.25	290.75	283	277.25	298.75	291.666666666667	317	RINT1 MAG2
MA_10427415g0010	Model	0.82357882752606	4.59163704063529	0.00049638	25.5	27.5	28.75	30	33	39	36	29	37.75	39.75	37	39.3333333333333	DNA-directed RNA polymerase I subunit 1
MA_10427474g0010	Model	0.857669421651297	5.27456444913592	0.00018022	427.25	472.25	447.25	490.5	457	494.75	461.75	576	519.5	522.5	590.333333333333	643	thioredoxin H4-1
MA_10427476g0010	Model	0.815998722897278	4.46397024382715	0.00060433	301	307	317.75	335.25	283.5	350.75	323	349.666666666667	329.5	355	386.333333333333	405.666666666667	calponin homology domain-containing DDB_G0272472-like
MA_10427483g0020	Model	0.872063569465179	5.63495864889634	0.00010846	291.75	289.75	284.5	296.25	293.75	338.5	319	344.333333333333	332.75	319	354.333333333333	353.333333333333	ubiquitin carboxyl-terminal hydrolase 12 isoform X6
MA_10427487g0020	Model	0.813158322716275	4.41794564994329	0.00064913	803.75	759	703.75	892	767	796	817.75	849.333333333333	968	951.5	941	978.333333333333	enhancer of mRNA-decapping 4
MA_10427516g0010	Model	0.943336146100308	8.98958114437722	0.0000020907	299.5	318	308	312.75	318.25	332.75	343.5	362	353.75	359.5	387	366	---NA---
MA_10427536g0010	Model	0.87680768906928	5.76637207220028	0.000090535	146.5	139.25	132.5	142.25	148.5	164.25	160	154.333333333333	158.5	165	180	174.333333333333	renalase isoform X1
MA_10427591g0010	Model	0.81165727704031	4.39400192525396	0.00067381	140.5	143.25	127.75	148.75	144	167	151.5	145	155.25	163.5	171	183	cysteine synthase 2
MA_10427592g0010	Model	0.830996280980409	4.72397094999405	0.00040577	2.5	4.25	3.25	3	3.75	2.75	4	5.33333333333333	6.5	5.75	7	5.66666666666667	UDP-glycosyltransferase 73B4-like
MA_10427606g0010	Model	0.866793493004475	5.49673478717612	0.00013150	1474.75	1693.5	1373.5	1907.75	1667.5	2224.75	1816.75	2203	2629.25	2070.25	2604	2591.33333333333	5-methyltetrahydropteroyltriglutamate--homocysteine methyltransferase 2
MA_10427616g0010	Model	0.827434021294776	4.6594529560602	0.00044753	1532.75	1684.5	1368.5	1840	1406.5	1700.75	1585.75	1961.66666666667	2017.25	1962.25	2440.66666666667	2611.33333333333	histidine-containing phosphotransfer 1
MA_10427627g0010	Model	0.889310254396888	6.14961552622114	0.000054188	213.5	238	223.25	248.5	237.75	268.5	255.5	254.666666666667	260.75	269.25	264.666666666667	290	dehydrogenase reductase SDR family member 7
MA_10427843g0010	Model	0.832329543695185	4.74859624917033	0.00039094	209.5	209	223.5	212	211.25	237.5	230.75	213.333333333333	231.25	244.25	268.666666666667	261.666666666667	ranBP2-type zinc finger At1g67325
MA_10427844g0010	Model	0.830660810735503	4.71781645944849	0.00040957	3	8.25	2	4	5.75	8	6	6.66666666666667	10	12	10.3333333333333	13.6666666666667	aspartic ase PCS1-like
MA_10427853g0010	Model	0.833143869769497	4.76376845424635	0.00038210	253.25	299.25	272.25	312.75	286.75	345.25	321	327.333333333333	310.25	326.75	350.333333333333	364.666666666667	alpha-(1
MA_10427859g0010	Model	0.861117750092594	5.3561439942289	0.00016039	142	139	128	156.25	145.75	165.25	163.25	163.666666666667	172.25	160.25	169	181	homeodomain- Zinc RING FYVE PHD-type
MA_10427896g0020	Model	0.826687458873437	4.64616074020016	0.00045669	237.25	248	244.25	252.75	264	271.5	261.25	279.666666666667	270.5	259.25	277.333333333333	316.333333333333	signal recognition particle 19 kDa
MA_10427917g0010	Model	0.802169990298486	4.24837111904043	0.00084693	3148.5	3543.25	3268.25	3412.5	3530.5	4034.75	3661	3677	3814.25	3699.25	3915	3968.33333333333	40S ribosomal S19-3
MA_10427922g0010	Model	0.823248071670462	4.58591246115815	0.00050075	67.5	70.25	70	65.5	68.25	67.25	68.5	74.6666666666667	79.75	75.25	87	84.3333333333333	ubiquitin-like modifier-activating enzyme 5
MA_10428058g0010	Model	0.883725502297182	5.97126497161424	0.000068639	83	97.25	106.5	96.25	95	108.25	106	109.333333333333	119.75	112.25	117	121	exosome component 10 isoform X2
MA_10428096g0010	Model	0.823879102014235	4.59684666889947	0.00049243	265.25	273.75	270.75	296.25	277	322.75	314.5	301.666666666667	297.75	310.5	322.666666666667	319.666666666667	sister-chromatid cohesion 3
MA_10428113g0010	Model	0.893665408985467	6.29775907653603	0.000044671	117	120.5	104.75	114.25	124.5	138.5	137.25	146.666666666667	142.25	136.5	150.666666666667	162.666666666667	cysteine synthase-like
MA_10428147g0030	Model	0.814749913108639	4.44361803255012	0.00062372	42.75	46.25	46.25	52.75	46.75	51.75	58	54	52.5	57.5	54.3333333333333	55.3333333333333	conserved oligomeric Golgi complex subunit 2
MA_10428165g0010	Model	0.849393027955725	5.08945812329881	0.00023561	199.75	181.75	187.75	214.25	192.25	191.25	204.75	228.666666666667	230.5	220.25	251	244.333333333333	heparan-alpha-glucosaminide N-acetyltransferase-like
MA_10428176g0020	Model	0.80484158229281	4.28841906330051	0.00079508	153.25	159.75	156.75	168.25	162.75	176.75	165.5	181.666666666667	181.5	173.25	178.666666666667	173.666666666667	unknown
MA_10428317g0010	Model	0.883838306200511	5.97474728316418	0.000068320	597.75	628.5	523	637.5	704.75	655.75	697.5	831.666666666667	914.5	781	845	886	caffeoyl- O-methyltransferase
MA_10428327g0010	Model	0.842825833558645	4.95227906987976	0.00028829	744.5	845	807.75	887	813.25	949	895.75	923.666666666667	948.5	938.75	1002.33333333333	930	hemK methyltransferase family member 2
MA_10428333g0010	Model	0.818949242349536	4.51280452346716	0.00056036	127.5	129.5	140.5	139.75	139.5	143.25	139.5	137.666666666667	138	147.75	166.333333333333	168	hypothetical protein PRUPE_8G192400
MA_10428343g0010	Model	0.817662668046636	4.49137924772426	0.00057922	598.25	639.25	617.5	671.25	558.75	731.25	702.5	708	700.5	697	781.666666666667	843	myosin-2 heavy chain-like isoform X2
MA_10428360g0010	Model	0.810950631992153	4.382818599847	0.00068567	495.75	482.5	492.5	536	581.5	515.5	561.25	531.333333333333	668	597.25	597.666666666667	622.666666666667	Plant calmodulin-binding - isoform 1
MA_10428375g0010	Model	0.818928008598687	4.51244925150839	0.00056067	252.75	295.75	263.25	268.5	320	310.25	291	318	303	316.25	331.333333333333	337	acyl carrier chloroplastic-like
MA_10428377g0020	Model	0.870526173988425	5.5938259307695	0.00011482	483.5	478.75	452.5	512.25	471.5	579.25	535.75	548	561	551.5	639	677	E3 ubiquitin- ligase UPL3 isoform X1
MA_10428393g0010	Model	0.846775579837979	5.03381522587473	0.00025563	95.75	114.5	118	121.25	119.25	129.75	126	116.666666666667	122.5	132.5	142.333333333333	141	upstream activation factor subunit UAF30
MA_10428406g0010	Model	0.803955847780386	4.27506084688839	0.00081199	503.5	572.25	551.25	546	527.25	631.75	593.75	601	589.5	611	640	623.666666666667	hsp70 nucleotide exchange factor fes1-like
MA_10428418g0010	Model	0.861815439274732	5.3729920166213	0.00015660	235.5	248.25	272.5	281.75	267	281.75	295.25	286.666666666667	294.75	281.5	295.333333333333	306	splicing factor U2AF-associated 2 isoform X1
MA_10428420g0010	Model	0.870898930707156	5.60373609534651	0.00011326	36.75	42.25	38.75	36	41	44.25	46.75	46.3333333333333	42.25	48.5	50	52.3333333333333	unknown
MA_10428444g0010	Model	0.891102621221761	6.20956903589585	0.000050097	37	38.25	41	40	44.25	45.25	41	44	50.25	44.75	50.3333333333333	54.6666666666667	translation factor GUF1 mitochondrial
MA_10428485g0010	Model	0.808054652398748	4.33756666992712	0.00073599	27.5	26.25	29.75	26.5	29.5	38.25	32.25	38.6666666666667	38.25	30.75	40.6666666666667	40.6666666666667	---NA---
MA_10428506g0010	Model	0.828858353701483	4.68503059154601	0.00043045	92.75	100.25	101.5	111.5	95.25	116.25	109	102.666666666667	120.25	113.25	124.666666666667	129.333333333333	centrosome-associated CEP250
MA_10428534g0010	Model	0.811197695798887	4.38672222267852	0.00068151	44.75	51.25	52.25	51	45.75	48.25	55.25	51	63.75	55.5	69	67.6666666666667	haloacid dehalogenase-like hydrolase domain-containing At2g33255
MA_10428557g0010	Model	0.817937508214748	4.49593897553769	0.00057515	64.75	82	78.25	80	74.75	89.5	78.5	84.3333333333333	84.25	88.75	94	94.6666666666667	P53 and DNA damage-regulated 1
MA_10428567g0010	Model	0.849661683911792	5.09524466653549	0.00023363	296.25	359.25	290	341.5	306.75	330.25	320.5	358	391.75	419.75	444	460.666666666667	DUF679 domain-containing
MA_10428609g0010	Model	0.842673557143329	4.94919200372107	0.00028961	17.75	18.5	15.75	19.25	17.75	18	25	29	21.75	24.75	28.3333333333333	29	Histone deacetylase 6
MA_10428640g0010	Model	0.88858865833211	6.12586434083205	0.000055908	53.25	56	52.25	58.5	62.75	74.25	67.5	70.6666666666667	74.5	69	70.6666666666667	84	probable copper-transporting ATPase HMA5
MA_10428708g0020	Model	0.830220326767371	4.70976055805459	0.00041460	615	614.5	667.5	677.5	668.75	738.25	728.25	664	709.5	731.5	718	764.333333333333	serine-threonine kinase receptor-associated
MA_10428711g0010	Model	0.813349330877795	4.42101104545261	0.00064604	101.75	100	100.5	106	109.75	117.75	112.75	105	116.25	109.25	122	133.333333333333	mRNA-capping enzyme-like
MA_10428764g0010	Model	0.838782024829366	4.87166323407745	0.00032500	584.25	623.75	612	619.75	593.25	706.25	662	700.333333333333	690	660.5	696.666666666667	761	eukaryotic translation initiation factor 2 subunit alpha-like
MA_10428776g0020	Model	0.825775017757167	4.63002030237602	0.00046807	149.5	166.25	152	164.5	148.25	173.5	173.25	160	190.75	183.5	213.333333333333	242	eyes absent homolog 2
MA_10428814g0010	Model	0.819719556537634	4.52573120339625	0.00054930	295.25	327.75	304.25	334.5	323.75	365.25	319.75	390	358.5	338.5	409	428.333333333333	hydroxyacylglutathione hydrolase cytoplasmic
MA_10428829g0010	Model	0.828430566327566	4.6773182331243	0.00043553	323.5	332.5	298	342.25	292	365	373	375.666666666667	389.75	354.75	418.666666666667	457.333333333333	3-ketoacyl- thiolase peroxisomal
MA_10428839g0010	Model	0.868755288532021	5.54728319657035	0.00012251	1238.5	1331.25	1201.5	1431.75	1162.75	1373.75	1453	1618	1483.25	1562.5	1737.33333333333	1864.66666666667	3-oxoacyl-[acyl-carrier- ] synthase chloroplastic
MA_10428840g0010	Model	0.839867655017191	4.89303172939935	0.00031481	369.25	414.25	369	402.75	390.5	442.5	433	424.666666666667	439	438	463.333333333333	445.333333333333	GDP dissociation inhibitor
MA_10428879g0010	Model	0.857984721616863	5.28190943450024	0.00017833	258.5	267	288	290	282.75	324.75	301.5	302.666666666667	330	303.25	322	330	stomatin mitochondrial
MA_10428903g0010	Model	0.813531509857972	4.42393868129041	0.00064310	81.75	87	94.75	90.25	88.75	109.5	96.25	94.6666666666667	112.75	97.75	109.666666666667	116	F-box SKIP8 isoform X1
MA_10428915g0010	Model	0.808355823161965	4.34222989372848	0.00073063	58.5	62.5	56.5	61.5	66.5	66.25	66.75	76	74.25	70	83.3333333333333	69	---NA---
MA_10428928g0010	Model	0.80418809137639	4.27855561355031	0.00080753	217.75	225.5	235.25	245	225.25	265.5	246.75	251.333333333333	286.5	253	286.333333333333	263	phosphoglycerate mutase AT74
MA_10428955g0020	Model	0.812477838007801	4.40705905700837	0.00066023	610.75	679.75	639.75	703	618.25	760.75	683.75	757	682.25	752.75	887.666666666667	900.333333333333	chorismate synthase
MA_10428965g0010	Model	0.834978041519535	4.79831494462179	0.00036273	130	127.5	137.25	146.5	118.75	141	149.75	151.333333333333	148	155.25	158.333333333333	165	probable sphingolipid transporter spinster homolog 2
MA_10428969g0010	Model	0.826748629689282	4.64724693317826	0.00045593	76.25	97.5	81	86	104.5	102.25	106.5	93.6666666666667	108.75	104.5	115.333333333333	114.666666666667	agamous-like MADS-box AGL65 isoform X2
MA_10428984g0010	Model	0.887187345023256	6.08035477939333	0.000059368	907.75	955.25	840	1031.5	928.5	1008.25	1012.5	1004.66666666667	1087.25	1125.75	1137	1172.66666666667	ROOT HAIR DEFECTIVE 3 homolog 2 isoform X2
MA_10428984g0020	Model	0.817661056263837	4.49135253485113	0.00057924	275.25	271	259.5	286.75	263.75	271.25	272.75	280.333333333333	318.75	324.5	320.666666666667	321.666666666667	ROOT HAIR DEFECTIVE 3-like
MA_10428986g0010	Model	0.801663091277267	4.24085406766642	0.00085705	2.25	3	1.75	5.5	3.25	5	4.25	3.33333333333333	13	10	7.66666666666667	13	heavy metal-associated isoprenylated plant 20-like
MA_10429028g0020	Model	0.810265024657158	4.37202176107621	0.00069734	324	389.25	226	285.5	446.5	505.5	418	493.666666666667	622.75	412	609.333333333333	674.333333333333	probable pectate lyase 15
MA_10429059g0010	Model	0.823852818844362	4.59639018714559	0.00049278	114.75	118.5	121.25	133.25	124	137.75	133.25	138.333333333333	124	153.5	145.666666666667	144.333333333333	kanadaptin
MA_10429067g0010	Model	0.85217769397027	5.15013781750154	0.00021568	426.25	511.5	482.25	479.5	488.25	552.75	536	586	542	528.25	689	682	unknown
MA_10429075g0010	Model	0.884310465058227	5.98937488098452	0.000066998	1.75	2.5	3	2	2.5	3.25	2.75	4	4.25	3.5	5	6	transmembrane 45A-like
MA_10429137g0010	Model	0.812747457510776	4.41136614264908	0.00065581	3293.5	3610	2877.75	3177	3380.25	3948.5	3570.5	4160	4220.25	3636.25	4414.33333333333	4989.66666666667	FLX-like 1
MA_10429298g0010	Model	0.803764728050156	4.27218905520254	0.00081568	181.75	180.25	189	177.25	181.5	212.25	199.5	182	201.75	214.5	233	220.666666666667	probable RNA-binding 46 isoform X1
MA_10429301g0010	Model	0.809534376996702	4.36057314683182	0.00070994	4.75	7.25	4.5	6.25	4.5	7	7.25	7	9	7.5	10	9.33333333333333	methylesterase 17
MA_10429327g0010	Model	0.859700743017908	5.32228448103724	0.00016832	102.75	120.25	122.75	117.5	108.5	131.75	127.25	132	129.75	130.25	144.333333333333	146.333333333333	transmembrane and coiled-coil domain-containing 4
MA_10429354g0010	Model	0.833321453866816	4.76709054327149	0.00038019	724.5	890.5	730.5	790	805.25	1040.25	902.5	934.666666666667	1080.25	907.5	1169.66666666667	1169	phosphoglycerate kinase
MA_10429420g0010	Model	0.828071492756927	4.67086483063021	0.00043982	432.5	481	463	495.5	455.5	499.75	498	498.666666666667	482.75	502.25	550.333333333333	548	peroxisomal membrane 13
MA_10429460g0020	Model	0.808186346135569	4.33960456220967	0.00073364	173.25	193.75	181.75	171.5	138.25	207.25	205.25	243	253.5	209.25	304.666666666667	356.333333333333	granule bound starch
MA_10429478g0010	Model	0.834502337770019	4.78930495388993	0.00036768	357.75	424.75	381.25	408	406.25	424.25	439.5	462	445.5	440.5	510	454.333333333333	Transcription factor bHLH14
MA_10429574g0010	Model	0.830372688613307	4.71254384465412	0.00041286	231.75	290.75	221.75	292.5	223.5	310.25	277.75	303	344	324.5	445.666666666667	425.333333333333	hypothetical protein AMTR_s00022p00077030
MA_10429628g0010	Model	0.849086363099028	5.08287026961864	0.00023789	9	7.5	8.5	5.75	10	9.5	10.5	9.33333333333333	11.25	12.75	16	15.6666666666667	---NA---
MA_10429719g0010	Model	0.812690846167582	4.41046110295207	0.00065674	18.5	22.25	17.25	17.5	18.75	25.75	23.25	24.3333333333333	25.25	26.25	32.6666666666667	44.6666666666667	phosphatidylinositol transfer 1-like isoform X1
MA_10429752g0010	Model	0.815926156166618	4.46278251424683	0.00060545	30.25	32.5	34.5	37.75	35.5	45.25	35	40.3333333333333	42	39.5	48	44	ATP-dependent DNA helicase -like
MA_10429759g0010	Model	0.814509620907799	4.43972311977216	0.00062751	1130.75	1246	1193.5	1225.75	1301	1539.25	1326.25	1350	1395.5	1349	1509.33333333333	1531.33333333333	40S ribosomal S20-2
MA_10429850g0010	Model	0.803754770725104	4.27203953753521	0.00081587	193	189.25	141.75	202.25	229.5	237	231	228.666666666667	262.25	227.75	283	252	3-dehydrosphinganine reductase TSC10A-like
MA_10429949g0010	Model	0.890563811932592	6.19140045475373	0.000051300	147.75	157.25	162	162.75	162	180.75	175	170.333333333333	177.5	177.25	176.333333333333	185.666666666667	cystathionine beta-lyase
MA_10429951g0010	Model	0.815580472312126	4.45713321587316	0.00061078	1718	1747.75	1687.75	1988.5	1956.5	2060.5	2017.5	1859.33333333333	2050.5	2013.75	2080.33333333333	2137.33333333333	glutamate--tRNA cytoplasmic
MA_10429980g0010	Model	0.839667273058558	4.88907270432309	0.00031667	58	64	59.75	62	58	71.25	71.75	69.3333333333333	70.25	73.75	76.3333333333333	71	2
MA_10430050g0010	Model	0.809879883065608	4.36597956529823	0.00070396	106	112.25	100.5	103	77	142.5	122.75	142.333333333333	166.25	126.5	202.666666666667	205.666666666667	mitochondrial alternative oxidase 1
MA_10430125g0010	Model	0.888688939039803	6.12915204869058	0.000055666	150.25	167	161	154.75	161.75	168	168.75	165.666666666667	183.75	186.25	192.333333333333	185.333333333333	succinate-- ligase [ADP-forming] subunit mitochondrial
MA_10430224g0010	Model	0.840476672808552	4.9051061014926	0.00030920	66	75.5	65.25	69.75	69	74	75.75	82	79.5	74.75	89.6666666666667	89.3333333333333	nucleolar MIF4G domain-containing 1
MA_10430290g0010	Model	0.831491551174183	4.73308757867757	0.00040022	65	80	68.75	71.75	75	83.75	79	77	82	83.25	89.6666666666667	88	guanosine-3
MA_10430348g0010	Model	0.930916261326814	8.06011021280658	0.0000055135	146.5	167	160	173.5	175.75	188.5	185.75	196.333333333333	194.25	186.25	209.666666666667	204.666666666667	KRTCAP2 homolog
MA_10430398g0010	Model	0.819809103190487	4.52723873189747	0.00054802	214.5	219.25	210.75	242.5	206.5	271.25	237.75	253.666666666667	254.25	260.5	357	344	---NA---
MA_10430404g0010	Model	0.855233496262434	5.2185682879215	0.00019534	74	78.75	76.75	85.25	79.5	96.5	93	101	90.5	87.75	101.666666666667	107.666666666667	exonuclease mut-7 homolog
MA_10430406g0010	spike	0.815317286428801	4.45284169086906	0.00061486	140.5	129.25	122.25	126.25	124	134	149.5	122.666666666667	127.75	130	129.333333333333	114.666666666667	5-oxoprolinase
MA_10430443g0010	Model	0.812673381523476	4.41018197174477	0.00065702	51.75	52.5	52.5	50.25	54	58.5	64	67.3333333333333	57.5	60.25	61.6666666666667	74	---NA---
MA_10430455g0020	Model	0.815442332767908	4.45487967578901	0.00061291	38.75	43	33.5	43.5	51.5	42.75	43.25	60	55.75	51.25	58.3333333333333	57.6666666666667	calcium-dependent kinase 26-like
MA_10430465g0010	Model	0.840311357116993	4.90182232063905	0.00031071	320.25	359	315.75	368.75	365.25	385.5	379.75	375.666666666667	389	395.75	389.333333333333	397	A-kinase anchor 17A isoform X1
MA_10430475g0020	Model	0.859819491542682	5.32510374384927	0.00016765	89.5	86.25	87	93.75	99.5	104	98.25	115.333333333333	105.25	101.25	109.333333333333	113	CHROMATIN REMODELING 20
MA_10430512g0010	Model	0.849161416910752	5.08448088943086	0.00023733	203.5	227.75	218.75	231.25	220.25	238.5	237.5	244	228.5	239.5	248.333333333333	261.666666666667	sm LSM36B
MA_10430545g0010	Model	0.838752325570736	4.87108143195319	0.00032528	382.75	384	367.75	426.5	401.5	431	421.5	434.666666666667	423	421.75	439.333333333333	453.666666666667	ankyrin repeat-containing ITN1
MA_10430574g0010	Model	0.829919947260473	4.70428328580809	0.00041806	191.25	189.75	173.25	180.75	184.5	221	217.75	202.666666666667	231.25	220.75	228	282.333333333333	---NA---
MA_10430626g0010	Model	0.833490310366527	4.77025384355055	0.00037838	238.5	251.5	221	259	246.25	272.25	255.5	277	264.5	266	291	308.666666666667	tobamovirus multiplication 2B
MA_10430674g0010	Model	0.871833313086321	5.62875433525062	0.00010939	47.5	46.75	53.5	66	53.5	52.25	59.25	79	85	66.5	94.6666666666667	101	TIR NBS LRR disease resistance
MA_10430764g0010	Model	0.888628487978244	6.12716965746003	0.000055812	169.5	191	214	204.75	220.5	222.25	222.25	239.666666666667	220	225.5	249	249.666666666667	unknown
MA_10430766g0010	Model	0.823719099586137	4.59406920164906	0.00049453	159.25	167	146.75	152	163.5	200.25	179	190	196	174.75	216.666666666667	219	syntaxin-71-like
MA_10430785g0010	Model	0.808950931401046	4.35147330604677	0.00072012	12.25	14.75	13.5	14.5	13	17.75	16.75	15.6666666666667	15.75	17.5	17	18	---NA---
MA_10430803g0010	Model	0.831217773834845	4.72804355097438	0.00040328	1005.5	1092.5	911.5	1107.25	1043.75	1243.5	1073.25	1216	1136.75	1343.25	1381.66666666667	1653.66666666667	extradiol ring-cleavage dioxygenase-like
MA_10430809g0020	Model	0.84131613733486	4.92185321803598	0.00030160	709.25	710.25	712.5	767.5	711.75	800.75	772.75	777	791.25	754.75	851	880	E3 ubiquitin- ligase BRE1-like 2 isoform X1
MA_10430837g0010	Model	0.815291489996312	4.45242149614147	0.00061526	61.5	70	60	57	63.75	77.75	70	68	81	78.25	84.6666666666667	105	UDP-N-acetylglucosamine--N-acetylmuramyl-(pentapeptide) pyrophosphoryl-undecaprenol N-acetylglucosamine transferase
MA_10430861g0020	Model	0.800364707045897	4.22171608909241	0.00088341	19	18	18.75	17.25	22	20.5	22.25	23	24.5	22.25	21	25	---NA---
MA_10430870g0010	Model	0.854770459200677	5.20807149326218	0.00019832	83.75	97.75	93.5	101.25	101	103.5	107.25	107.333333333333	105.5	106	105	122	VASCULAR ASSOCIATED DEATH chloroplastic-like isoform X5
MA_10430882g0010	Model	0.806985460590431	4.32109056452906	0.00075527	75.25	86.5	78	85.75	89.75	97.25	98	84.3333333333333	104.75	91.5	102	105	zinc finger ZPR1 isoform X2
MA_10430886g0020	Model	0.923677504243722	7.62303566811779	0.0000089624	543.75	589.75	570.5	602.5	572.5	666	662.75	642.666666666667	686.25	661	705	754	serine threonine- phosphatase PP1
MA_10430892g0020	Model	0.834427473344426	4.78789021505212	0.00036846	425	449.25	413.75	440.25	503.25	523.5	486	479	491.25	496.5	530.333333333333	554.666666666667	Zinc RING-type
MA_10430904g0010	Model	0.819924144317856	4.52917694948397	0.00054639	85	112.25	100.25	107.75	103	115.75	120	112.333333333333	123.25	123.25	126.666666666667	119	RETICULATA-RELATED chloroplastic
MA_10430912g0010	Model	0.851388904036392	5.13279050703459	0.00022119	356.75	367	350.25	385.25	364	424.5	387.25	406.333333333333	391.25	405.5	438.333333333333	459.333333333333	myb family transcription factor PHL7-like isoform X2
[truncated: 1,225 more rows]

## Sheet: LL-JTK
"x"	"JTK_pvalue"	"JTK_BH.Q"	"JTK_period"	"JTK_adjphase"	"JTK_amplitude"	"LS_pvalue"	"LS_BH.Q"	"LS_period"	"LS_adjphase"	"LS_amplitude"	"meta2d_pvalue"	"meta2d_BH.Q"	"meta2d_period"	"meta2d_phase"	"meta2d_Base"	"meta2d_AMP"	"meta2d_rAMP"	"1"	"1"	"1"	"1"	"5"	"5"	"5"	"5"	"9"	"9"	"9"	"13"	"13"	"13"	"17"	"17"	"21"	"21"	"21"	"21"	"25"	"25"	"25"	"25"	"29"	"29"	"29"	"29"	"33"	"33"	"33"	"37"
[truncated: 1,871 more rows]
[truncated: 11 more columns]

[truncated: 1 more sheets: LL-Haystack]
