# Supplementary material for: The circadian clock participates in seasonal growth in Norway spruce (Picea abies)
Source: Tree Physiol. 2024 Nov 3;44(11):tpae139. doi: 10.1093/treephys/tpae139 (PMC11586665; doi:10.1093/treephys/tpae139)
Supplement: Gene_Regulatory_Network [file gene_regulatory_network.zip]

Archive with 1 entries (1 files):
- Gene_Regulatory_Network.cys
